# Supplementary material for: Reduced representation bisulphite sequencing of ten bovine somatic tissues reveals DNA methylation patterns and their impacts on gene expression
Source: BMC Genomics. 2016 Oct 6;17:779. doi: 10.1186/s12864-016-3116-1 (PMC5053184; doi:10.1186/s12864-016-3116-1)
Supplement: Additional file 1: Table S1. — Tissue samples used in the RRBS analysis. Table S2. RRBS validation results. Table S3. Different methylated cytosine information. Table S4. Significantly correlated DMCs and gene information. Table S5. Different methylated CpG island information. Table S6. Significantly correlated DMIs and gene information. Table S7. Tissue-specific different methylated cytosine information. Table S8. Tissue-specific different methylated CpG island information. Table S9. Primers used for validation of RRBS results. (XLS 2962 kb) [file 12864_2016_3116_MOESM1_ESM.xls]

## Sheet: Table S1
	Table S1 Tissue samples used in the RRBS analysis
	Sample	Tisues	Gender	Age
	BGA13	skeletal muscle near ceasarian	F	adult
	BGA14	whole testes	M	adult
	BGA19	mammary/parenchyma	F	juvenile
	BGA22	uterus intercaruncular	F	adult
	BGA47	frontal cortex	F	juvenile
	BGA60	abomasum	F	juvenile
	BGA62	ileum	F	juvenile
	BGA81	rumen	M	180 d fetus
	BGA135	nucleated blood cells	F	adult
	BGA173	90 d lactating gland	F	adult

## Sheet: Table S2
	Table S2 RRBS validation results
	Tissue	Chr	Position	RRBS	PCR validation	Gap
	BGA14 (whole testes)	chr29	19416403	0.666667	0.294118	0.372549
		chr29	19416407	0.75	0.588235	0.161765
		chr29	19416429	0.416667	0.294118	0.122549
		chr4	41475505	0.433333	0.375	0.0583333
		chr4	41475509	0.565789	0.0625	0.503289
		chr4	41475527	0.260163	0.375	0.114837
		chr4	41475530	0.631579	0.5	0.131579
		chr4	41475546	0.763636	0.25	0.513636
		chr4	41475548	0.545455	0.375	0.170455
		chr4	41475556	0.745455	0.3125	0.432955
		chr29	51406577	0.849057	0.5	0.349057
		chr29	51406582	0.924528	0.875	0.0495283
		chr29	51406585	0.924528	0.5	0.424528
		chr29	51406594	0.943396	0.625	0.318396
		chr29	51406604	0.867925	0.625	0.242925
		chr29	51406610	0.924528	0.5	0.424528
		chr25	32367427	0.5	0	0.5
		chr25	32367484	0.21978	0.111111	0.108669
		chr25	32367505	0.25	0.222222	0.0277778
	BGA81 (rumen)	chr29	19416403	0.842105	0.647059	0.195046
		chr29	19416407	0.684211	0.647059	0.0371517
		chr29	19416429	0.576923	0.529412	0.0475113
		chr4	41475505	0.26087	0.384615	0.123746
		chr4	41475509	0.73913	0.0769231	0.662207
		chr4	41475527	0.521277	0.769231	0.247954
		chr4	41475530	0.621762	0.769231	0.147469
		chr4	41475546	0.709497	0.615385	0.0941126
		chr4	41475548	0.698324	0.846154	0.14783
		chr4	41475556	0.782123	0.846154	0.0640309
		chr29	51406577	0.633333	0.631579	0.00175439
		chr29	51406582	0.633333	0.526316	0.107018
		chr29	51406585	0.5	0.578947	0.0789474
		chr29	51406594	0.6	0.526316	0.0736842
		chr29	51406604	0.533333	0.473684	0.0596491
		chr29	51406610	0.766667	0.578947	0.187719
		chr25	32367427	0.315789	0.047619	0.26817
		chr25	32367484	0.280822	0.238095	0.0427267
		chr25	32367505	0.138158	0.190476	0.0523183
	BGA62 (ileum)	chr29	19416403	0.866667	0.789474	0.077193
		chr29	19416407	0.733333	0.578947	0.154386
		chr29	19416429	0.3125	0.578947	0.266447
		chr29	51406577	0.755556	0.5	0.255556
		chr29	51406582	0.777778	0.642857	0.134921
		chr29	51406585	0.733333	0.535714	0.197619
		chr29	51406594	0.8	0.5	0.3
		chr29	51406604	0.711111	0.571429	0.139683
		chr29	51406610	0.8	0.607143	0.192857
		chr25	32367427	0.315789	0.047619	0.26817
		chr25	32367484	0.280822	0.238095	0.0427267
		chr25	32367505	0.138158	0.190476	0.0523183
	BGA47 (frontal cortex)	chr4	41475505	0.441176	0.210526	0.23065
		chr4	41475509	0.699074	0.0526316	0.646442
		chr4	41475527	0.455975	0.473684	0.0177094
		chr4	41475530	0.526646	0.578947	0.0523016
		chr4	41475546	0.767677	0.631579	0.136098
		chr4	41475548	0.723906	0.578947	0.144958
		chr4	41475556	0.815436	0.684211	0.131226
		chr29	51406577	0.68	0.736842	0.0568421
		chr29	51406582	0.68	0.894737	0.214737
		chr29	51406585	0.68	0.789474	0.109474
		chr29	51406594	0.48	0.823529	0.343529
		chr29	51406604	0.6	0.8	0.2
		chr29	51406610	0.72	0.85	0.13
		chr25	32367427	0.454545	0.0952381	0.359307
		chr25	32367484	0.375	0.285714	0.0892857
		chr25	32367505	0.347826	0.380952	0.0331263

## Sheet: Table S3
	Table S3 Different methylated cytosine information
	Chr	Position	Methylation pattern	Methylation level
				BGA13	BGA14	BGA19	BGA22	BGA47	BGA60	BGA62	BGA81	BGA135	BGA173
	chr1	5236503	CG	1	0.641509	1	1	0.773684	0.838323	0.876106	1	0.905759	0.881279
	chr1	5238213	CG	0.889447	0.630435	0.941935	0.899497	0.694118	0.87234	0.945946	0.894737	0.958904	0.929825
	chr1	5253549	CG	0.759259	0.291667	0.774648	0.753086	0.56044	0.684211	0.693878	0.777778	0.942857	0.826446
	chr1	5253556	CG	0.854167	0.409091	0.833333	0.911765	0.6875	0.757576	0.833333	0.88	0.818182	0.928571
	chr1	5256178	CG	0.924242	0.547009	0.95082	0.887097	0.681319	0.84375	0.907895	0.861538	0.972973	0.833333
	chr1	5256449	CG	0.829545	0.567568	0.933333	0.8	0.747253	0.731343	0.771739	0.797753	0.842105	0.860759
	chr1	5261779	CG	0.889353	0.62931	0.96248	0.930982	0.846821	0.832817	0.903465	0.870588	0.914141	0.944898
	chr1	5261789	CG	0.814961	0.559671	0.924194	0.870821	0.708155	0.697548	0.824356	0.833116	0.89604	0.901408
	chr1	5261826	CG	0.896552	0.625	0.934959	0.909648	0.715729	0.900602	0.928401	0.887435	0.939799	0.942974
	chr1	5262612	CG	0.858974	0.45614	0.833333	0.839357	0.6609	0.801762	0.881517	0.7897	0.850242	0.873134
	chr1	5262625	CG	0.948052	0.677966	0.948328	0.967742	0.796552	0.917526	0.947115	0.901288	0.95098	0.962687
	chr1	5268569	CG	0.892157	0.611111	0.92278	0.903409	0.696078	0.904412	1	0.868056	0.876106	0.909091
	chr1	5268589	CG	0.932039	0.684211	0.922179	0.954545	0.79717	0.904412	0.953642	0.917241	0.946429	0.942308
	chr1	5289820	CHH	0.636364	0.355556	0.759259	0.675214	0.407643	0.666667	1	0.85443	0.881443	0.594203
	chr1	5289821	CHH	0.704918	0.311111	0.801887	0.686441	0.389937	0.9	0.705882	0.876582	0.906736	0.57971
	chr1	5289827	CG	0.768212	0.288889	0.898148	0.831933	0.611465	0.757143	0.673077	0.870253	0.902062	0.855072
	chr1	5291163	CG	0.6	0.216216	0.947368	0.782609	0.842105	0.885714	0.75	0.75	0.909091	0.958333
	chr1	5291167	CG	0.88	0.472222	0.947368	0.956522	0.833333	0.927536	0.894737	1	1	0.956522
	chr1	11273760	CG	0.875348	0.60177	0.880098	0.887342	0.854491	0.857798	0.863454	0.834331	0.910246	0.872517
	chr1	11273784	CG	1	0.570743	0.857374	0.845765	0.8033	0.784141	0.824769	0.812	0.844217	0.837593
	chr1	11274443	CG	0.747475	0.438014	0.752033	0.756677	0.651872	0.830334	0.790014	0.652174	0.848705	0.762284
	chr1	11274445	CG	0.732323	0.408446	0.723577	0.715134	0.620833	0.789203	0.760149	0.656347	0.813472	0.742021
	chr1	11274453	CG	0.827703	0.55823	0.8107	0.851632	0.754902	0.874036	0.865421	0.773994	0.900415	0.854111
	chr1	25612393	CG	1	0.685714	0.958333	0.972973	0.961538	1	1	0.928571	0.971429	0.942857
	chr1	25612402	CG	1	0.685714	0.958333	0.918919	0.961538	0.9	0.975	1	0.914286	1
	chr1	25612411	CG	1	0.685714	0.958333	0.918919	0.923077	1	0.974359	0.857143	0.914286	1
	chr1	25612420	CG	1	0.676471	1	0.945946	1	1	0.846154	1	0.914286	0.885714
	chr1	29319633	CG	0.84	0.421053	0.870968	0.866667	0.575758	0.819672	0.882353	0.821429	0.914286	0.851852
	chr1	34832059	CG	0.42246	0.056	0.706468	0.66875	0.44586	0.504854	0.537634	0.563158	0.69863	0.657143
	chr1	43786869	CHH	0.35	0	0.333333	0.294118	0.53125	0	0.0588235	0.533333	0.567164	0.462687
	chr1	45735497	CG	0.360656	0.0626398	0.740741	0.588235	0.352941	0.229167	0.340426	0.484848	0.506667	0.430769
	chr1	45735505	CG	0.433333	0.0513393	0.814815	0.5	0.395349	0.282609	0.422222	0.371429	0.467532	0.322581
	chr1	45735519	CG	0.409836	0.0580357	0.928571	0.607843	0.453488	0.375	0.361702	0.575758	0.454545	0.469697
	chr1	57222318	CG	0.688073	0.247706	0.793103	0.741742	0.456446	0.629055	0.599119	0.73617	0.827225	0.785714
	chr1	57222347	CG	0.481262	0.192982	0.605263	0.716981	0.375494	0.473201	0.564593	0.643564	0.845697	0.59306
	chr1	57452159	CG	0.844444	0.176471	0.866667	0.875	0.65	0.857143	0.722222	0.8125	0.842105	0.85
	chr1	57457629	CG	0.921875	0.666667	0.978723	0.96	0.872727	0.767857	0.883721	0.895522	0.963855	0.947368
	chr1	57457666	CG	1	0.730769	0.938776	0.921053	0.807692	0.769231	0.75	0.939394	0.864198	0.866667
	chr1	57464654	CG	0.946429	0.59375	0.972603	0.885057	0.714286	0.969697	0.914894	0.891566	0.923077	0.877551
	chr1	57482141	CG	0.857143	0.548387	1	0.944444	0.837838	0.900585	0.944444	0.878788	0.913793	0.959184
	chr1	57482152	CG	0.87069	0.5	0.942857	0.820513	0.658537	0.874251	0.878049	0.769231	0.84375	0.9
	chr1	57483564	CG	0.614379	0.246377	0.80916	0.685279	0.393443	0.644628	0.742424	0.602094	0.797546	0.661871
	chr1	57483593	CG	0.809211	0.376812	0.952703	0.852941	0.786325	0.784	0.75	0.842105	0.90625	0.867647
	chr1	64487887	CG	0	0.333333	0.0909091	0.137931	0.0810811	0	0.05	0.0526316	0.0588235	0.0416667
	chr1	80547439	CG	0.4	1	0.972222	0.857143	0.73913	1	0.833333	0.75	0.852941	0.875
	chr1	107774758	CHH	0.39726	0.0533333	0.313725	0.317647	0.333333	0.307692	0.141026	0.421053	0.326923	0.321429
	chr1	116105320	CG	0.78125	0.52381	0.88	0.882353	0.684211	0.814815	0.730769	0.857143	0.565217	0.857143
	chr1	116108208	CG	0.730769	0.191781	0.9	0.869565	0.727273	0.804348	0.5	0.833333	0.923077	0.809524
	chr1	124941240	CG	0.818182	0.441176	0.909091	0.888889	0.788945	0.824561	0.804348	0.816901	0.836735	0.847458
	chr1	124941255	CG	0.581818	0.313131	0.618421	0.763889	0.538462	0.644068	0.648352	0.569444	0.642857	0.762712
	chr1	124948836	CG	0.926471	0.666667	0.967742	0.913793	0.851852	0.917808	0.923077	0.843137	1	0.946667
	chr1	124948848	CG	0.986301	0.725	0.883333	0.881356	0.830189	0.902439	0.910448	0.826923	0.943396	0.973684
	chr1	124948849	CG	0.767123	0.4	0.896552	0.850746	0.712329	0.650602	0.690909	0.785714	0.898551	0.918605
	chr1	125498660	CG	0.783883	0.456897	0.780142	0.783237	0.597938	0.698795	0.831858	0.816	0.858696	0.817556
	chr1	125498681	CG	0.817518	0.5	0.882759	0.8	0.753846	0.860759	0.869565	0.803774	0.844086	0.808219
	chr1	125498688	CG	0.889734	0.610619	0.932836	0.943787	0.828877	0.847222	0.954128	0.938224	0.959538	0.911458
	chr1	144080404	CG	0.795699	0.472727	0.772727	0.85034	0.688889	0.781609	0.888889	0.819048	0.934426	0.886076
	chr1	144080411	CG	0.881579	0.468085	0.863636	0.904762	0.786325	0.866667	0.9	0.858407	0.901639	0.942029
	chr1	144091659	CHH	0.209302	0.642857	0.0555556	0.166667	0.272727	0.703704	0.458333	0.172414	0.565217	0.333333
	chr1	144092214	CG	0.858974	0.539683	0.833333	0.746835	0.731183	0.76	0.878049	0.769231	0.833333	0.9
	chr1	144107595	CG	0.719101	0.446029	0.771429	0.666667	0.45354	0.761905	0.700555	0.691983	0.729508	0.658824
	chr1	144107615	CHG	0.388889	0.113475	0.414634	0.481013	0.131579	0.354167	0.205438	0.221477	0.152174	0.368421
	chr1	144121691	CG	0.828125	0.363636	0.933333	0.85	0.853659	0.815385	0.888889	0.785714	0.733333	0.714286
	chr1	144129652	CG	1	0.645503	0.901754	0.910145	0.746622	0.929134	0.933868	0.871094	0.946875	0.946281
	chr1	153213957	CG	0.777778	0.0571429	0.875	0.827586	0.454545	0.777778	0.6	0.909091	0.727273	0.785714
	chr1	153217858	CG	0.609756	0.3125	0.648649	0.655172	0.275862	0.491228	0.769231	0.5	0.84127	0.861111
	chr1	155801989	CG	1	0.673913	0.945946	0.975	0.97561	1	0.988506	1	1	0.958333
	chr1	155801993	CG	1	0.652174	0.972973	0.95	0.97561	1	0.988506	0.966667	1	1
	chr1	155802003	CG	1	0.673913	1	1	1	1	1	1	1	1
	chr1	155802006	CG	1	0.673913	1	1	1	1	1	1	1	0.916667
	chr1	155802011	CG	1	0.673913	1	0.975	1	1	0.988506	1	0.979167	0.916667
	chr10	287516	CG	0.822222	0.486486	0.933333	0.757576	0.805556	0.813688	0.8	0.807692	1	1
	chr10	287533	CG	0.634409	0.3625	0.650794	0.671756	0.454545	0.512111	0.575342	0.581395	0.768657	0.689394
	chr10	287563	CG	0.865854	0.526316	0.918919	0.9	0.842857	0.948276	0.822222	0.830189	1	0.925926
	chr10	287575	CG	0.986486	0.62069	0.944444	0.942857	1	0.978261	0.813953	0.90566	0.955556	0.862745
	chr10	18034143	CG	0.577778	0.169811	0.25	0.351852	0.266667	0	0.4	0.285714	0.257143	0.530612
	chr10	18034148	CG	0.577778	0.188679	0.318182	0.444444	0.344828	0	0.528571	0.408163	0.371429	0.571429
	chr10	26743991	CHH	0.55102	0.973684	0.489362	0.6	0.384615	0.714286	0.910714	0.328358	0.5	0.518987
	chr10	26743995	CHH	0.571429	0.973684	0.510638	0.6	0.4	0.666667	0.910714	0.328358	0.5	0.518987
	chr10	28594493	CHH	0.333333	0.782609	0.536585	0.414286	0.389831	0.3	0.560976	0.483333	0.622642	0.481481
	chr10	28594494	CHG	0.333333	0.811594	0.536585	0.428571	0.389831	0.3	0.60241	0.508197	0.622642	0.481481
	chr10	59478623	CG	0.884615	0.574468	0.883721	0.75	0.742857	0.810811	0.822581	0.790698	0.818182	0.903846
	chr10	59479908	CHH	0.642857	0.133333	0.727273	0.571429	0.428571	0.52381	0.466667	0.307692	0.538462	0.6
	chr10	59479931	CG	0.90566	0.65251	0.84127	0.857143	0.736842	0.769231	0.925054	0.846591	0.946809	0.886598
	chr10	59485404	CG	0.952381	0.384615	0.628571	0.9375	0.661017	0.666667	0.714286	0.8	1	0.538462
	chr10	59485408	CG	1	0.461538	0.914286	0.9375	0.779661	1	0.85	0.9375	1	0.846154
	chr10	59495250	CG	0.886792	0.419355	0.958333	0.953488	0.744681	0.642857	0.641026	0.772727	0.925926	0.956522
	chr10	59497046	CG	0.704348	0.403509	0.793548	0.729412	0.541667	0.878049	0.638462	0.604167	0.894737	0.848485
	chr10	59505559	CHG	1	0.615584	0.93617	0.907407	1	1	0.933702	1	0.900901	0.933333
	chr10	59508262	CG	0.784314	0.186441	0.75	0.64	0.68	0.727273	0.708333	0.695652	0.444444	0.65
	chr10	59508265	CG	0.686275	0.169492	0.666667	0.52	0.6	0.636364	0.75	0.608696	0.666667	0.65
	chr10	59508277	CG	0.76	0.101695	0.636364	0.583333	0.510638	0.545455	0.608696	0.565217	0.692308	0.65
	chr10	59508285	CG	0.653061	0.0847458	0.666667	0.6	0.387755	0.636364	0.666667	0.545455	0.777778	0.611111
	chr10	59512776	CG	0.576577	0.111111	0.384615	0.526316	0.28125	0.70625	0.675676	0.333333	0.521739	0.636364
	chr10	59528450	CG	0.713235	0.431818	0.6	0.695652	0.848485	0.735849	0.65	0.625	0.588235	0.857143
	chr10	59528462	CG	0.683824	0.420455	0.7	0.608696	0.555556	0.742857	0.6	0.75	0.794118	0.642857
	chr10	59528470	CG	0.649254	0.352273	0.8	0.809524	0.636364	0.733333	0.75	0.666667	0.8	0.5
	chr10	59531416	CG	0.785714	0.277778	0.9	0.789474	0.538462	0.5	0.791667	0.625	0.666667	0.4375
	chr10	59531417	CG	0.847059	0.59375	0.853933	0.835821	0.605839	0.745455	0.869048	0.775641	0.825	0.870748
	chr10	59531437	CG	0.978022	0.7	0.920904	0.932836	0.734266	0.843137	0.926829	0.851613	0.935065	0.951724
	chr10	60476539	CG	0.730159	0.41989	0.709677	0.730769	0.594118	0.707692	0.756303	0.705882	0.760417	0.716418
	chr10	68738137	CG	0.589404	0.261194	0.9125	0.690647	0.578947	0.804878	0.435115	0.737374	0.843931	0.810127
	chr10	68738147	CG	0.647059	0.291045	0.975	0.716312	0.744526	0.869863	0.511111	0.843434	0.862857	0.911392
	chr10	68738165	CG	0.784314	0.425	0.689655	0.791667	0.5	0.658537	0.78125	0.7375	0.724138	0.565217
	chr10	68738166	CG	0.702703	0.350746	0.8125	0.595745	0.532847	0.737705	0.661654	0.661616	0.748571	0.736842
	chr10	68738174	CG	0.651786	0.265957	0.684211	0.582677	0.554622	0.720721	0.591398	0.630769	0.716049	0.742424
	chr10	68740445	CG	1	0.704545	0.954545	0.925926	0.94	1	0.969697	0.917647	0.918919	0.918919
	chr10	68741816	CG	0.879046	0.628019	0.907152	0.876338	0.82704	0.832918	0.89037	0.824251	0.927461	0.917857
	chr10	68743334	CG	0.265306	0	0.272727	0.333333	0.333333	0.41791	0.133333	0.454545	0.2	0.235294
	chr10	77828030	CG	0.930233	0.578947	0.952381	0.921569	0.673913	0.846154	0.877551	0.770833	0.897959	0.896552
	chr10	77828043	CG	0.733333	0.470588	0.810345	0.876712	0.627119	0.791549	0.746269	0.754098	0.772727	0.814815
	chr10	77828050	CG	0.798077	0.516129	0.888889	0.876543	0.515152	0.827251	0.831169	0.878788	0.821918	0.831461
	chr10	77828081	CG	0.878453	0.565217	0.953488	0.958333	0.707317	0.905844	0.84	0.863636	0.93617	0.927273
	chr10	77828085	CG	0.897849	0.521739	0.909091	0.959184	0.642857	0.85489	0.803922	0.909091	0.851064	0.925926
	chr10	77828092	CG	0.78453	0.52381	0.794872	0.895833	0.538462	0.832776	0.770833	0.809524	0.833333	0.921569
	chr10	86011426	CG	0.944444	0.545455	0.935484	0.904762	1	1	0.764706	0.956522	0.891892	1
	chr10	94508045	CG	0.726667	0.368421	0.858696	0.772152	0.842857	0.548387	0.775701	0.583333	0.851852	0.788462
	chr10	94508050	CG	0.691275	0.438596	0.839572	0.765823	0.681818	0.612903	0.803738	0.730769	0.781609	0.830189
	chr10	102188288	CG	0.956522	0.409091	0.903226	0.967742	1	1	1	0.965517	1	0.970588
	chr10	103186574	CG	0.94	0.627907	0.97561	0.959184	0.972222	1	0.909091	0.878788	0.914286	0.948718
	chr10	103186582	CG	1	0.72093	1	0.959184	0.972222	1	0.984848	1	0.971429	1
	chr10	103186592	CG	0.98	0.72093	0.95122	0.979592	0.944444	1	0.969697	0.939394	1	0.974359
	chr10	103430252	CG	1	0.666667	1	0.978261	1	0.875	0.968254	1	1	1
	chr10	103430254	CG	1	0.666667	0.958333	0.978261	0.969697	1	0.984127	1	1	0.948718
	chr10	103430261	CG	1	0.666667	1	0.978261	0.909091	1	0.984127	1	0.961538	1
	chr11	181766	CG	0.34375	0.902439	0.04	0.571429	0	0	0	0.458333	0.533333	0.027027
	chr11	4022187	CG	0.913043	0.4	0.954545	0.9	1	0.909091	0.953488	0.964286	0.966667	0.972973
	chr11	4022194	CG	0.913043	0.4	0.977273	0.97561	0.925926	1	0.953488	0.821429	1	0.972973
	chr11	4022218	CG	1	0.612903	1	0.982143	1	1	0.980392	0.971429	0.977778	1
	chr11	4022220	CG	1	0.548387	0.966667	0.964286	1	1	1	1	1	1
	chr11	4022221	CG	0.956522	0.45	0.977273	1	1	0.909091	0.930233	1	1	0.972973
	chr11	4022222	CG	1	0.548387	0.966667	1	1	0.9	0.980392	0.885714	1	0.977273
	chr11	4022223	CG	1	0.461538	0.977273	0.95122	1	1	0.906977	1	1	1
	chr11	4022224	CG	1	0.532258	1	0.946429	0.965517	1	1	1	0.977778	0.954545
	chr11	4022234	CG	0.966667	0.57377	1	0.943396	0.925926	0.941176	0.921569	0.911765	0.909091	0.976744
	chr11	4140532	CG	0.583333	1	0.645161	0.75	0.666667	0.5	0.5	0.457143	0.59375	0.384615
	chr11	10816583	CG	0.630435	0.343915	0.773196	0.653465	0.421053	0.617021	0.660194	0.695652	0.784314	0.710526
	chr11	10816611	CG	0.864516	0.593333	0.919753	0.885305	0.763736	0.896104	0.915152	0.904255	0.921739	0.914634
	chr11	10816612	CG	0.910112	0.521277	0.886598	0.921569	0.721805	0.808511	0.864078	0.942029	0.902913	0.948718
	chr11	10820933	CG	0.762537	0.449367	0.827586	0.703704	0.621118	0.780627	0.891626	0.653846	0.866667	0.764706
	chr11	50087100	CG	0.788732	0.5	0.857143	0.814815	0.608696	0.764706	0.833333	0.869565	0.9	0.862069
	chr11	50087159	CG	0.581081	0.272727	0.363636	0.52381	0.594595	0.628866	0.457143	0.424242	0.5	0.377778
	chr11	50087734	CG	0.587156	0.270115	0.891089	0.462687	0.566038	0.790323	0.539683	0.71028	0.788321	0.390244
	chr11	50087744	CG	0.707317	0.307692	0.931373	0.514706	0.639752	0.818182	0.596939	0.694444	0.8	0.365385
	chr11	50095228	CHH	0.310924	0.0243902	0.030303	0.116279	0.0784314	0.362694	0.181818	0	0.097561	0.173913
	chr11	50095256	CG	0.682243	0.30303	0.6875	0.622222	0.444444	0.589888	0.65	0.558824	0.72973	0.888889
	chr11	50095285	CG	0.839286	0.363636	0.916667	0.73913	0.72	0.714286	0.944444	0.8	0.705882	0.954545
	chr11	50095507	CG	0.891892	0.6	0.625	0.666667	0.647059	0.814815	0.727273	0.888889	0.818182	0.875
	chr11	65321504	CG	0.839286	0.454545	0.818182	0.6	0.565217	0.827586	0.913043	0.823529	0.928571	0.882353
	chr11	65321508	CG	0.923077	0.555556	1	0.866667	0.684211	0.802817	0.944444	0.733333	0.95	0.814815
	chr11	65325994	CG	0.383333	0.0833333	0.285714	0.454545	0.195122	0.293333	0.115385	0.25	0.615385	0.4375
	chr11	65327101	CG	0.866667	0.583333	0.875	0.875	0.619048	0.896907	0.75	0.727273	0.958333	0.833333
	chr11	65327112	CG	0.831169	0.4375	0.777778	1	0.55	0.821053	0.789474	0.846154	0.863636	0.904762
	chr11	65327158	CG	0.757576	0.393939	0.942308	0.934066	0.781818	0.706522	0.733333	0.891304	0.9375	0.971429
	chr11	65329183	CG	0.688889	0.192308	0.882353	0.7	0.56	0.763158	0.655172	0.619048	0.636364	0.72
	chr11	70174805	CG	0.862745	0.466667	1	1	0.8125	0.824742	0.888889	0.875	1	0.947368
	chr11	70174809	CG	0.763636	0.3125	0.6	0.642857	0.625	0.732673	0.777778	0.375	0.789474	0.789474
	chr11	70174816	CG	0.714286	0.3125	0.666667	0.857143	0.625	0.77551	0.777778	0.625	0.578947	0.764706
	chr11	70174833	CG	0.606557	0.25	0.818182	0.777778	0.705882	0.550847	0.818182	0.666667	0.681818	0.782609
	chr11	70176172	CG	0.909091	0.5625	0.9	0.875	0.941176	0.844444	0.8	1	0.947368	0.958333
	chr11	74255057	CG	0.853333	0.564103	0.964286	0.95122	0.789474	0.890625	0.8	0.862069	0.846154	0.978261
	chr11	74255064	CG	0.916667	0.631579	0.966667	0.913043	0.904762	0.873134	0.836735	0.866667	0.947368	0.916667
	chr11	74292236	CG	0.833333	0.477876	0.882353	0.757576	0.736842	0.925926	0.675	0.954545	0.96	0.914286
	chr11	74292251	CG	0.904762	0.317073	1	0.923077	0.769231	0.809524	0.666667	0.913043	0.913043	1
	chr11	74292257	CG	0.928571	0.3	0.857143	1	0.814815	0.905882	0.633333	0.956522	0.772727	1
	chr11	79572197	CG	0.933333	0.454545	0.9	0.916667	0.777778	0.840909	0.888889	0.5	0.875	0.909091
	chr11	79572216	CG	0.913043	0.545455	0.970588	0.893617	0.860465	0.891892	0.956522	0.853659	0.869565	0.897959
	chr11	79827006	CG	0.846154	0.333333	0.913043	0.9	0.702703	0.777778	0.8	0.9	0.882353	1
	chr11	79827013	CG	0.738095	0.235294	0.933333	0.88	0.585366	0.684211	0.771429	0.8	0.882353	0.619048
	chr11	79828436	CG	0.623853	0.311475	0.75	0.763441	0.360656	0.590909	0.67	0.510345	0.73	0.771812
	chr11	79828465	CG	0.798165	0.370968	0.911765	0.836957	0.741935	0.706294	0.762376	0.828767	0.868687	0.890411
	chr11	79837137	CG	0.696429	0.0434783	0.7	0.733333	0.22449	0.759259	0.571429	0.882353	0.764706	0.76
	chr11	79837144	CG	0.648148	0.0652174	0.761905	0.689655	0.441176	0.686275	0.5	0.9375	0.733333	0.708333
	chr11	80484792	CG	0.390909	0.0712074	0.612903	0.283019	0.19774	0.644068	0.291971	0.390625	0.428571	0.393258
	chr11	80484800	CG	0.375	0.0960961	0.639344	0.236364	0.165746	0.529412	0.289655	0.446154	0.441667	0.408602
	chr11	80484829	CG	0.418803	0.122699	0.57377	0.252252	0.202312	0.706667	0.244755	0.5	0.518868	0.446809
	chr11	80484867	CG	0.891814	0.618727	0.929505	0.896867	0.735065	0.872449	0.909561	0.851823	0.936217	0.916509
	chr11	80489337	CG	0.672	0.386667	0.743802	0.685714	0.605042	0.796992	0.73494	0.747253	0.794118	0.813953
	chr11	80501223	CG	0.685393	0.38806	0.3125	0.269231	0.356164	0.880123	0.442786	0.384615	0.2	0.5
	chr11	80501227	CHH	0.655738	0.393035	0.235294	0.226415	0.342857	0.876656	0.440594	0.275862	0.166667	0.481481
	chr11	80509477	CG	0.881188	0.351485	0.466667	0.588235	0.471698	0.880925	0.562914	0.510204	0.6125	0.617647
	chr11	80512395	CG	0.686275	0.25	0.833333	0.75	0.444444	0.61326	0.5	0.769231	0.8	0.666667
	chr11	80514718	CG	0.870968	0.333333	0.933333	0.875	0.769231	0.766667	0.863636	0.833333	0.882353	0.92
	chr11	80515639	CHG	0.546667	0.138889	0.535714	0.487805	0.390244	0.5	0.486486	0.483871	0.461538	0.466667
	chr11	80523070	CG	0.720721	0.448276	0.681818	0.742857	0.621622	0.614865	0.775	0.576923	0.769231	0.730769
	chr11	80525035	CG	0.780952	0.471338	0.871795	0.807692	0.734266	0.975	0.809524	0.884615	0.9	0.898305
	chr11	80525044	CG	1	0.625	0.894737	1	0.942029	0.928571	0.9375	0.904762	0.929825	0.952381
	chr11	80525045	CG	0.834862	0.534591	0.871795	0.821429	0.813793	0.878049	0.84252	0.923077	0.923664	0.903226
	chr11	80525064	CG	0.714286	0.409836	0.87234	0.8	0.595376	0.615385	0.722973	0.710938	0.779874	0.703704
	chr11	80525072	CG	0.696429	0.395349	0.808511	0.753623	0.623457	0.644444	0.760563	0.632812	0.767296	0.777778
	chr11	98142809	CG	0.851648	0.440433	0.615385	0.605505	0.393443	0.850932	0.759894	0.512195	0.675	0.584615
	chr11	98142817	CG	0.893258	0.584112	0.809524	0.886076	0.631579	0.892228	0.901274	0.826087	0.875	0.833333
	chr11	98149721	CG	0.90678	0.634409	0.945876	0.954023	0.818505	0.881356	0.953846	0.931298	0.95189	0.97153
	chr11	98151866	CG	0.857143	0.375	0.666667	0.714286	0.538462	0.857143	0.6	0.909091	0.875	0.846154
	chr11	99116261	CG	0.885572	0.587054	0.944954	0.906634	0.810811	0.897436	0.904762	0.824561	0.950893	0.955645
	chr11	99116272	CG	0.815534	0.513158	0.761468	0.797066	0.473684	0.725	0.811111	0.692982	0.862222	0.855422
	chr11	99116289	CG	0.769231	0.480349	0.745455	0.77561	0.519481	0.733333	0.766355	0.73913	0.84	0.808
	chr11	99119278	CG	0.313433	0.0669643	0.125	0.194444	0.213333	0.409091	0.168539	0.321429	0.666667	0.176471
	chr11	99119293	CG	0.405405	0.0510638	0.272727	0.108108	0.16	0.555556	0.152174	0.322581	0.405405	0.238095
	chr11	99119301	CG	0.408451	0.0619835	0.363636	0.277778	0.177215	0.533333	0.130435	0.413793	0.648649	0.35
	chr11	100220363	CG	0.88	0	0.761905	0.9	0.823529	1	1	0.945946	0.966667	0.9375
	chr11	100220375	CG	0.84	0	1	0.95	1	0.875	1	0.918919	1	0.96875
	chr11	100220380	CG	0.92	0.0454545	1	0.9	1	1	1	0.972973	1	0.96875
	chr11	100220386	CG	0.88	0	1	0.85	0.941176	1	1	0.972973	0.933333	0.90625
	chr11	101128532	CG	0.592593	1	0.666667	0.647059	0.961538	0.769231	0.875	0.6875	0.025641	0.705882
	chr11	101128533	CG	0.604167	0.956522	0.533333	0.617647	0.844444	0.5	0.846154	0.660714	0.0869565	0.714286
	chr11	103419451	CG	0.972222	0.607143	0.9	0.857143	0.947368	0.583333	0.851064	0.88	1	0.888889
	chr11	103666016	CG	0.0769231	0.714286	0	0	0	0	0.0526316	0.0344828	0.047619	0
	chr11	103666047	CG	0.0769231	0.769231	0.0238095	0.0238095	0	0.0909091	0.0526316	0.0689655	0.0714286	0
	chr11	103666054	CG	0.12	0.692308	0.121951	0.0487805	0.05	0	0.0555556	0.107143	0.097561	0.0408163
	chr11	104472217	CG	0	0.348837	0	0	0	0	0.0652174	0	0.0217391	0
	chr11	104472235	CG	0	0.348837	0	0.0232558	0	0	0.0434783	0	0.0434783	0.0285714
	chr11	104472245	CG	0	0.348837	0.0357143	0.0232558	0	0	0	0	0.0217391	0
	chr11	104879484	CHG	0	0.647059	0.307692	0	0.270833	0.111111	0.311475	0.237288	0	0
	chr11	104879528	CHH	0.563636	0.218391	0.512821	0.522388	0.52	0.470588	0.351064	0.495726	0.591549	0.541176
	chr11	104879662	CHH	0.541667	0.9375	0.563636	0.702703	0.42	0.538462	0.761905	0.333333	0.60241	0
	chr11	105122567	CG	0.825175	0.518182	0.847826	0.916667	0.881818	0.990291	0.847328	0.894737	0.954955	0.830645
	chr11	105122595	CG	0.881188	0.52381	0.888889	0.894737	0.867925	0.929487	0.830508	0.962963	0.960784	0.87234
	chr11	105122596	CG	0.91195	0.623762	1	0.984496	0.9375	0.90367	0.941606	0.978261	0.974138	0.975207
	chr11	105122603	CG	0.84375	0.512821	0.863636	0.888889	0.833333	0.904762	0.764706	1	0.98	0.909091
	chr11	105122608	CG	0.855556	0.485714	0.952381	0.823529	0.8	0.89313	0.787234	0.92	0.979167	0.909091
	chr11	105122874	CG	0.895349	0.444444	0.971429	0.785714	0.941176	0.947712	0.712329	0.892857	0.8	0.918367
	chr11	105122882	CG	0.830986	0.516129	0.928571	0.904762	0.807692	0.9375	0.722222	0.8	0.9	0.774194
	chr11	105652107	CG	0.533333	0.971429	0.625	0.568627	0.465517	0.318182	0.473684	0.0277778	0.413793	0.566038
	chr11	105740097	CG	0.333333	0.866667	0.285714	0.733333	0.176471	0.666667	0.852941	0.307692	1	0.357143
	chr11	105740108	CG	0.259259	0.933333	0.190476	0.666667	0.176471	0.5	0.852941	0.115385	0.945946	0.357143
	chr11	105740112	CG	0.296296	1	0.428571	0.766667	0.176471	0.666667	0.882353	0.307692	1	0.392857
	chr11	105740131	CG	0.296296	0.866667	0.238095	0.733333	0.176471	0.666667	0.852941	0.230769	0.972973	0.392857
	chr11	105740135	CG	0.37037	1	0.285714	0.7	0.176471	0.666667	0.911765	0.230769	0.972973	0.392857
	chr11	105740140	CG	0.423077	0.928571	0.3	0.689655	0.1875	0.727273	0.909091	0.24	0.945946	0.518519
	chr11	105959129	CG	0.166667	0.849315	0.229167	0.244898	0.638298	0.375	0.0923077	0.5	0.0784314	0.4
	chr11	106224831	CG	0.784091	0.516129	0.695652	0.807692	0.518519	0.690476	0.833333	0.8	0.923077	0.704545
	chr11	106306415	CG	0.555556	0.931034	0.444444	0.8	0.46875	0.4	0.9	0.514286	0.909091	0.390244
	chr11	106306418	CG	0.666667	1	0.444444	0.766667	0.545455	0.4	0.975	0.342857	0.969697	0.380952
	chr11	106341009	CG	0.34	0.0361446	0.0425532	0.152174	0.275	0.16	0.184211	0	0.242424	0
	chr11	106341015	CG	0.424242	0.040404	0.0425532	0.0566038	0.302326	0	0.08	0	0.186047	0.0394737
	chr11	106341024	CG	0.42	0.0722892	0.0425532	0.173913	0.487805	0.36	0.285714	0.0377358	0.333333	0.0869565
	chr11	106341025	CG	0.454545	0.0707071	0.106383	0.169811	0.55814	0.2	0.186667	0.04	0.302326	0.0657895
	chr11	106341031	CG	0.352941	0.0361446	0.0212766	0.108696	0.341463	0.12	0.217949	0.0192308	0.227273	0.0434783
	chr11	106341032	CG	0.515152	0.030303	0.0425532	0.113208	0.325581	0.1	0.0933333	0.04	0.209302	0.0657895
	chr11	106341037	CG	0.636364	0.0606061	0.0851064	0.150943	0.488372	0.210526	0.133333	0.02	0.255814	0.0789474
	chr11	107284748	CG	0.839506	0.538462	0.954545	0.892857	0.933333	0.801418	0.88	0.941176	1	0.904762
	chr11	107284844	CG	0.9375	0.526316	1	0.785714	0.826087	0.885057	0.92	0.956522	1	0.952381
	chr11	107284845	CG	0.725806	0.375	0.904762	0.8	0.903226	0.702128	0.888889	0.925926	0.857143	0.827586
	chr11	107284849	CG	0.909091	0.542373	1	0.83871	0.913043	0.956522	0.928571	0.92	0.952381	0.863636
	chr11	107284850	CG	0.80303	0.444444	0.913043	0.774194	0.84375	0.80198	0.892857	0.888889	0.913043	0.933333
	chr11	107284866	CG	0.91358	0.508197	0.892857	0.875	0.84375	0.907692	0.868421	0.903226	0.962963	0.962963
	chr11	107284869	CG	0.934066	0.545455	1	0.976744	0.878788	0.972603	0.948718	0.914286	0.931034	0.931034
	chr11	107284883	CG	0.915254	0.536232	1	0.978261	1	0.987952	0.931818	0.95122	0.970588	1
	chr11	107284884	CG	0.861702	0.566667	0.958333	0.944444	0.970588	0.801242	0.918919	0.931034	0.851852	0.84375
	chr11	107284890	CG	0.880952	0.625	0.944444	0.923077	1	0.919708	0.935484	0.95	0.913043	0.956522
	chr11	107284893	CG	0.903509	0.586207	1	0.909091	1	0.918605	0.846154	0.935484	0.928571	0.954545
	chr11	107284913	CG	0.91358	0.621622	0.921053	0.90566	0.93617	0.924779	0.927273	0.916667	0.95	1
	chr11	107284914	CG	0.867188	0.571429	0.967742	0.866667	0.857143	0.940299	0.958333	0.916667	0.897436	0.9375
	chr11	107284917	CG	0.944	0.606061	1	0.954545	0.911765	0.935323	1	0.970588	0.945946	0.935484
	chr11	107284920	CG	0.92623	0.612903	0.935484	0.909091	0.939394	0.91	0.909091	0.9375	0.916667	0.967742
	chr11	107284922	CG	0.837662	0.529412	0.888889	0.789474	0.869565	0.888889	0.777778	0.829787	0.902439	0.891892
	chr11	107284923	CG	0.865546	0.533333	0.966667	0.880952	0.806452	0.887179	0.860465	0.866667	0.941176	0.896552
	chr11	107284931	CG	0.829787	0.483871	0.885714	0.927273	0.913043	0.90099	0.846154	0.891304	0.897436	0.971429
	chr11	107284932	CG	0.925234	0.423077	1	0.871795	0.833333	0.901163	0.921053	0.888889	0.90625	0.866667
	chr11	107284938	CG	0.794118	0.384615	0.958333	0.828571	0.666667	0.865385	0.833333	0.807692	0.928571	0.962963
	chr11	107284947	CG	0.774648	0.434783	0.958333	0.818182	0.791667	0.857143	0.914286	0.96	0.961538	0.916667
	chr11	107284955	CG	0.716667	0.348837	0.884615	0.725	0.571429	0.890411	0.3875	0.769231	0.785714	0.9
	chr11	107284986	CG	0.862069	0.388889	0.821429	0.666667	0.555556	0.936842	0.277419	0.804878	0.639344	0.828571
	chr11	107285002	CG	0.868421	0.575	0.913043	0.870968	0.75	0.871795	0.846154	0.861111	0.914286	0.965517
	chr11	107285013	CG	0.906667	0.6	1	0.96	0.8	0.903846	0.888889	0.882353	0.933333	1
	chr11	107285034	CG	0.882353	0.166667	0.684211	0.722222	0.823529	0.897436	0.851852	0.851852	0.8125	0.888889
	chr11	107285390	CG	0.836207	0.516129	0.903226	0.970588	0.944444	0.814241	0.84	1	0.909091	1
	chr11	107285418	CG	0.962963	0.666667	0.967742	1	0.888889	0.921488	1	1	0.954545	0.941176
	chr11	107285429	CHH	0.0377358	0.545455	0	0.0571429	0	0.0125786	0.136364	0	0.0434783	0
	chr11	107285432	CG	0.935484	0.642857	0.870968	1	0.882353	0.923977	0.954545	1	0.894737	0.882353
	chr11	107290536	CG	0.951456	0.428571	1	0.966667	0.964286	0.955556	1	0.928571	0.966667	1
	chr11	107290546	CG	0.875	0.324324	0.84375	0.833333	0.774194	0.895928	0.909091	0.933333	0.967742	0.909091
	chr11	107290568	CG	0.896226	0.289474	0.870968	0.862069	0.766667	0.931818	0.818182	0.928571	0.833333	0.878788
	chr11	107290569	CG	0.839286	0.5	0.78125	0.916667	0.958333	0.702703	0.818182	0.85	1	0.888889
	chr11	107290582	CG	0.793814	0.433333	0.75	0.740741	0.548387	0.752427	0.8	0.857143	0.730769	0.8125
	chr11	107300558	CG	1	0.692308	1	0.842105	0.625	0.808824	0.916667	0.888889	0.7	1
	chr11	107300575	CG	0.819149	0.4	1	0.913043	0.954545	0.864486	0.909091	1	0.925926	1
	chr11	107300581	CG	0.778947	0.2	0.857143	0.913043	0.652174	0.683721	0.842105	0.916667	0.857143	0.863636
	chr11	107300584	CG	0.836538	0.2	0.928571	0.869565	1	0.834862	0.921053	0.916667	0.965517	1
	chr11	107300589	CHH	0.882353	0.3	0.928571	0.818182	0.73913	0.825112	0.842105	0.833333	0.933333	0.88
	chr11	107304809	CG	0.64	0.382353	0.697674	0.727273	0.641026	0.719101	0.647059	0.619048	0.852941	0.588235
	chr11	107304810	CG	0.693431	0.333333	0.611111	0.8	0.520833	0.767635	0.858974	0.75	0.6875	0.560976
	chr11	107304813	CG	0.733813	0.470588	0.828571	0.797468	0.653061	0.8107	0.898734	0.829268	0.862745	0.536585
	chr11	107304819	CG	0.70922	0.449275	0.722222	0.775	0.673469	0.8107	0.810127	0.829268	0.884615	0.463415
	chr11	107304840	CG	0.807692	0.457447	0.6875	0.813333	0.666667	0.842975	0.354839	0.714286	0.816327	0.536585
	chr12	19675571	CG	0.733333	0.239437	0.485714	0.62963	0.44186	0.583333	0.295082	0.225	0.409091	0.403509
	chr12	19675573	CG	0.783784	0.346154	0.342857	0.425	0.352941	0.333333	0.333333	0.14	0.666667	0.536585
	chr12	19675574	CG	0.8	0.28169	0.257143	0.574074	0.325581	0.416667	0.311475	0.1	0.444444	0.413793
	chr12	19675578	CG	0.933333	0.323944	0.514286	0.851852	0.534884	0.75	0.409836	0.325	0.777778	0.517241
	chr12	19675590	CG	0.72973	0.307692	0.171429	0.475	0.333333	0.2	0.209877	0.08	0.396825	0.268293
	chr12	19675591	CG	0.666667	0.183099	0.285714	0.5	0.325581	0.25	0.180328	0.175	0.511111	0.344828
	chr12	19675593	CG	0.840909	0.239437	0.2	0.740741	0.488372	0.5	0.360656	0.275	0.6	0.37931
	chr12	19675600	CG	0.95122	0.362319	0.617647	0.923077	0.571429	0.6	0.464286	0.230769	0.840909	0.719298
	chr12	21844592	CG	0.775	0.214286	0.214286	0.729167	0.358974	0.583333	0.3625	0.326923	0.511628	0.733333
	chr12	21844593	CG	0.62	0.230769	0.333333	0.688525	0.404762	0.888889	0.245283	0.26087	0.585366	0.531915
	chr12	21844595	CG	0.769231	0.242857	0.238095	0.791667	0.461538	0.583333	0.3125	0.365385	0.511628	0.673913
	chr12	21844596	CG	0.68	0.25	0.291667	0.704918	0.452381	0.888889	0.377358	0.326087	0.634146	0.617021
	chr12	21844603	CG	0.461538	0.0857143	0.0238095	0.5	0.205128	0.5	0.253165	0.169811	0.395349	0.413043
	chr12	21844613	CG	0.794872	0.214286	0.142857	0.617021	0.410256	0.5	0.282051	0.283019	0.55814	0.577778
	chr12	21844632	CG	0.571429	0.176471	0.26087	0.561404	0.292683	0.5	0.392157	0.133333	0.605263	0.434783
	chr12	34527119	CHH	0	0.482143	0	0	0	0	0	0	0.0357143	0
	chr12	34893149	CG	0.954545	0.375	0.823529	0.913043	1	0.909091	0.947368	0.897436	1	0.733333
	chr12	35933091	CG	0.969697	0.58209	0.875	0.96	0.977778	0.875	1	0.958333	0.983607	1
	chr12	35933096	CG	0.969697	0.567164	0.9	1	1	1	0.95	0.916667	0.983607	0.973684
	chr12	35933122	CG	0.969697	0.567164	0.85	0.96	1	1	0.983333	0.958333	0.983607	1
	chr12	35933129	CG	1	0.621212	0.948718	0.98	1	1	0.966102	0.957447	1	1
	chr12	36076733	CG	0.977273	0.5625	1	1	0.970588	1	1	0.955556	0.960784	0.978261
	chr12	36076736	CG	0.954545	0.5625	0.980392	1	1	1	1	1	1	0.978261
	chr12	39225209	CG	0.835443	0.560976	0.9375	0.826923	0.838384	0.833333	0.72093	0.857143	0.909091	0.888889
	chr12	39225219	CG	0.901235	0.525	0.98	0.857143	0.9375	0.88	0.767442	0.878049	0.912281	0.892857
	chr12	39226464	CG	0.75	0.272727	0.916667	0.916667	0.692308	0.851852	0.545455	0.666667	0.769231	0.916667
	chr12	39226501	CG	0.932203	0.619048	0.952381	0.956522	0.833333	0.887097	0.916667	0.952381	0.95	1
	chr12	39227643	CG	0.864407	0.4	0.9	0.615385	0.870968	0.75	0.897436	0.875	0.666667	0.875
	chr12	39233162	CG	0.285714	0.0285714	0.315789	0.282609	0.230769	0.306122	0.4	0.0714286	0.481481	0.27907
	chr12	39477098	CG	0.454545	0.0555556	0.357143	0.166667	0.047619	0.646341	0.304348	0.153846	0.421053	0.2
	chr12	52675046	CG	0.857143	0.529412	0.9375	0.958333	0.583333	0.792208	1	0.846154	0.888889	0.782609
	chr12	70241214	CG	0.703704	0.2	0.857143	0.842105	0.619048	0.592105	0.866667	0.647059	0.789474	0.869565
	chr12	79833538	CHH	0.529412	0.848485	0.285714	0.375	0.45	0.94111	0.74359	0.142857	0.678571	0.142857
	chr12	79833543	CHH	0.555556	0.848485	0.333333	0.461538	0.5	0.951613	0.74359	0.166667	0.730769	0.153846
	chr12	79834861	CG	0.937008	0.62963	1	0.909091	0.892857	0.905263	0.870968	1	1	0.945946
	chr12	79834888	CG	0.852713	0.535714	0.818182	0.846154	0.647059	0.83871	0.685714	0.875	0.961538	0.875
	chr12	79834900	CG	0.905512	0.607143	1	1	0.888889	0.922222	0.735294	1	0.92	0.95
	chr12	89059341	CG	0.314286	0.875	0.375	0.666667	0.382353	0.428571	0.730769	0.305556	0.865385	0.75
	chr12	89059343	CG	0.171429	0.875	0.25	0.636364	0.342857	0.428571	0.807692	0.194444	0.923077	0.694444
	chr12	89059349	CG	0.2	0.875	0.541667	0.575758	0.428571	0.357143	0.769231	0.444444	0.865385	0.666667
	chr12	89059357	CG	0.228571	0.875	0.416667	0.545455	0.285714	0.428571	0.769231	0.388889	0.826923	0.777778
	chr12	89059373	CG	0.117647	0.827586	0.173913	0.53125	0.30303	0.2	0.68	0.171429	0.705882	0.514286
	chr12	90148961	CG	1	0.488889	0.961538	0.818182	1	0.866667	0.982143	0.857143	0.897436	0.809524
	chr12	90148967	CG	0.933333	0.466667	0.923077	0.818182	0.961538	0.866667	0.946429	0.885714	0.923077	0.857143
	chr12	90476108	CG	0.675	1	0.444444	0.9375	0.833333	0.9375	1	0.894737	0.955556	0.647059
	chr12	90476122	CG	0.538462	1	0.346154	0.806452	0.608696	0.733333	0.774194	0.621622	0.953488	0.5625
	chr12	90541942	CG	0.44	0	0.515152	0.40625	0.52381	0.727273	0.5	0.225806	0.583333	0.468085
	chr13	865212	CG	0.937984	0.677233	0.953608	0.910987	0.848382	0.893258	0.923395	0.929461	0.936869	0.968203
	chr13	870805	CHG	0.4	0.0210526	0.0909091	0.0526316	0	0.405714	0.0833333	0.0714286	0.0714286	0.0359712
	chr13	870810	CHH	0.380282	0.0315789	0.0833333	0.05	0	0.412791	0.0857143	0.0714286	0.0714286	0.0362319
	chr13	883056	CG	0.949664	0.661818	0.953771	0.923913	0.827869	0.881119	0.886926	0.906188	0.946903	0.951435
	chr13	883070	CG	0.969799	0.621818	0.970803	0.978261	0.944559	0.944056	0.946809	0.967936	0.964602	0.980088
	chr13	883077	CG	0.949664	0.549091	0.953771	0.921739	0.815574	0.86014	0.869258	0.917505	0.911504	0.94702
	chr13	2737077	CG	0.746988	0.411765	0.857143	0.833333	0.375	0.715084	0.583333	0.6	0.647059	0.575758
	chr13	6933819	CHH	0.596154	1	0.532468	0.75	0.568182	0.733333	0.864865	0.643678	0.629213	0.712121
	chr13	20249207	CHH	0.413043	0.037037	0.472727	0.37931	0.553571	0.3	0.162162	0.454545	0.333333	0.45283
	chr13	31599472	CG	0.897959	0.533333	0.666667	0.916667	0.529412	0.702703	0.727273	0.666667	0.625	0.727273
	chr13	31601560	CG	0.873016	0.529412	0.925926	0.883721	0.833333	0.880435	0.923077	0.923077	0.916667	0.960784
	chr13	31602789	CG	0.147309	0.777778	0.888889	0.533333	0.411765	0.82	0.434783	0.689655	0.766667	0.552632
	chr13	31602802	CG	0.938596	0.3125	0.969697	0.9	0.795918	0.76	0.865672	0.927273	0.933333	0.941176
	chr13	31604859	CG	0.933333	0.62	0.958333	0.733333	0.625	0.789474	0.87037	0.844444	0.844444	0.875
	chr13	48046832	CG	0.804878	0.4	0.555556	0.5625	0.65	0.688172	0.854167	0.818182	0.854839	0.913043
	chr13	48046836	CG	0.731707	0.2	0.555556	0.5625	0.55	0.510638	0.632653	0.636364	0.758065	0.565217
	chr13	48046838	CG	0.95122	0.2	0.777778	0.75	0.8	0.765957	0.795918	1	0.903226	0.956522
	chr13	48046842	CG	0.682927	0	0.666667	0.8125	0.6	0.484211	0.693878	0.636364	0.790323	0.521739
	chr13	48077694	CG	0.648148	0.1	0.472222	0.615385	0.382979	0.527778	0.724138	0.6	0.565217	0.5
	chr13	48077700	CG	0.576271	0.153846	0.675	0.790698	0.509434	0.5	0.666667	0.363636	0.72	0.6
	chr13	48077736	CHG	0.31746	0.0454545	0.511628	0.52	0.491228	0.0769231	0.309524	0.0625	0.538462	0.25
	chr13	48079296	CG	0.892308	0.641975	0.938547	0.85	0.870293	0.75	0.845588	0.858108	0.889362	0.837607
	chr13	48079320	CG	0.844961	0.551282	0.882682	0.915254	0.853556	0.803922	0.781955	0.763514	0.889362	0.806723
	chr13	48079322	CG	0.891473	0.575	0.899441	0.915254	0.841667	0.803922	0.839416	0.797297	0.902128	0.831933
	chr13	48079984	CG	0.887701	0.435644	0.865591	0.90991	0.797357	0.772727	0.812903	0.823256	0.877285	0.810606
	chr13	48080000	CG	0.95082	0.558824	0.956522	0.972222	0.896396	1	0.88961	0.87037	0.955614	0.940559
	chr13	48080006	CG	0.340541	0.0384615	0.25	0.424779	0.181416	0.173913	0.0641026	0.18894	0.301047	0.195122
	chr13	48080007	CG	0.831683	0.57931	0.822981	0.815385	0.846307	0.8375	0.893116	0.776256	0.919689	0.830357
	chr13	48080008	CG	0.891892	0.415094	0.888298	0.867257	0.849558	0.73913	0.87013	0.751152	0.903646	0.834507
	chr13	48080010	CG	0.906593	0.5	0.887097	0.946429	0.845815	0.884615	0.890323	0.787037	0.945312	0.836237
	chr13	48080606	CHH	0.163636	1	0.188976	0.0512821	0.365854	0.047619	0.52	0.37037	1	0.0424242
	chr13	48080610	CG	0.825581	0.575472	0.846774	0.814371	0.779255	0.744681	0.779412	0.773913	0.835443	0.766764
	chr13	48080611	CG	0.71875	0.457831	0.826087	0.843373	0.708661	0.734043	0.811429	0.813433	0.845133	0.79845
	chr13	48080626	CG	0.907473	0.496503	0.903346	0.893491	0.86618	0.857143	0.885321	0.775665	0.937853	0.848138
	chr13	48080627	CG	0.842105	0.523256	0.863158	0.916667	0.80315	0.819149	0.897143	0.888889	0.938326	0.913386
	chr13	48080634	CG	0.822464	0.391608	0.799257	0.816568	0.757282	0.693878	0.728111	0.700758	0.859155	0.799427
	chr13	48080636	CG	0.812057	0.548611	0.851852	0.840237	0.770732	0.77	0.811927	0.706107	0.884507	0.805714
	chr13	48080653	CG	0.782609	0.5	0.793478	0.75	0.677165	0.825	0.770115	0.807407	0.78125	0.712
	chr13	48081171	CHH	0.30721	0.0275862	0.0617284	0.107843	0.0485075	0.289877	0.138191	0.0253521	0.00787402	0.127389
	chr13	48081213	CG	0.664	0.145784	0.742647	0.758621	0.59727	0.684211	0.547325	0.72549	0.717949	0.707602
	chr13	48081218	CG	0.517787	0.110514	0.576642	0.52349	0.447099	0.518152	0.429752	0.503268	0.611399	0.508772
	chr13	48081220	CG	0.639344	0.106532	0.691729	0.662069	0.521127	0.533557	0.488223	0.543046	0.679558	0.603659
	chr13	48081852	CG	0.676471	0.294118	0.805556	0.714286	0.444444	0.695652	0.807692	0.655172	0.73913	0.62
	chr13	48991723	CG	0.803987	0.538714	0.806122	0.831956	0.701493	0.736111	0.791697	0.807692	0.83223	0.835784
	chr13	48993167	CG	0.960317	0.632479	0.964467	0.955882	1	0.929825	0.924	0.941176	0.934708	0.941748
	chr13	48993170	CG	0.896	0.550847	0.909548	0.926471	0.90458	0.929825	0.876	0.862745	0.931271	0.893204
	chr13	48993186	CG	0.92126	0.571429	0.960199	0.867647	0.90458	0.961538	0.874016	0.891626	0.941581	0.92233
	chr13	48993194	CG	0.859504	0.427273	0.870647	0.852941	0.827451	0.764706	0.782609	0.783251	0.889273	0.794118
	chr13	48993196	CG	0.923077	0.478632	0.859296	1	0.850806	0.711538	0.871369	0.825871	0.898601	0.865979
	chr13	48994752	CG	1	0.630435	1	1	1	1	1	1	1	1
	chr13	48994756	CG	0.663551	0.366667	0.703518	0.673913	0.466667	0.612903	0.689394	0.571429	0.745763	0.656535
	chr13	48994757	CG	0.517241	0.156863	0.725	0.734375	0.481013	0.275862	0.589744	0.333333	0.631579	0.580214
	chr13	48994791	CG	0.835443	0.513514	0.91954	0.929577	0.755814	0.726027	0.857143	0.490566	0.920792	0.870712
	chr13	48994793	CG	0.696203	0.361111	0.747126	0.746479	0.528736	0.56	0.806122	0.415094	0.722772	0.721053
	chr13	48994796	CG	0.651515	0.235294	0.789474	0.75	0.454545	0.745614	0.678571	0.645161	0.724138	0.649123
	chr13	48996251	CG	0.452381	0.0945946	0.428571	0.460317	0.227273	0.444444	0.5	0.313953	0.432836	0.615385
	chr13	48996252	CG	0.444615	0.928406	0.593607	0.467623	0.459184	0.5	0.59799	0.430808	0.566492	0.492823
	chr13	48996282	CG	0.547945	0.0933333	0.533333	0.603175	0.318182	0.44	0.578947	0.494505	0.641026	0.846154
	chr13	48996286	CG	0.642857	0.164384	0.571429	0.66129	0.47619	0.791667	0.8125	0.586207	0.644737	0.916667
	chr13	48996288	CG	0.426471	0.109589	0.538462	0.540984	0.35	0.590909	0.5625	0.482759	0.554054	0.909091
	chr13	48997468	CG	0.890411	0.616379	0.825	0.871795	0.854962	0.735294	0.939086	0.880952	0.877698	0.838384
	chr13	48998042	CG	0.682927	0.111111	0.444444	0.454545	0.636364	0.659341	0.5	0.625	0.454545	0.4
	chr13	48998057	CG	0.488372	0.111111	0.555556	0.454545	0.818182	0.556701	0.454545	0.625	0.636364	0.6
	chr13	48998082	CG	0.689655	0.1875	0.777778	0.5	0.545455	0.673203	0.684211	0.666667	0.888889	0.722222
	chr13	48998087	CG	0.594937	0.0526316	0.888889	0.789474	0.6875	0.67284	0.761905	0.705882	0.636364	0.636364
	chr13	48998119	CG	0.583333	0.166667	0.818182	0.681818	0.705882	0.672414	0.65	0.75	0.909091	0.863636
	chr13	49002988	CG	0.732394	0.416667	0.7	0.8	0.583333	0.765957	0.625	0.615385	0.823529	0.708333
	chr13	49003419	CG	1	0.490217	0.773688	0.762774	0.696848	1	0.701923	0.79732	0.817782	0.690265
	chr13	49003449	CG	0.792793	0.51911	0.855019	0.810089	0.716617	0.823529	0.801179	0.780952	0.824295	0.822736
	chr13	49004927	CG	0.664596	0.323529	0.751479	0.753333	0.709677	0.683824	0.632979	0.795082	0.819048	0.782609
	chr13	49004945	CG	0.68932	0.382271	0.807882	0.714286	0.642105	0.78	0.700405	0.734177	0.819277	0.809524
	chr13	49004979	CG	0.604278	0.236364	0.684211	0.683333	0.631841	0.510204	0.684211	0.481928	0.623529	0.633333
	chr13	49004983	CG	0.854054	0.45098	0.890909	0.833333	0.808824	0.604167	0.8	0.891566	0.857143	0.821429
	chr13	49006083	CG	0.876404	0.535354	0.830645	0.914894	0.752212	0.681818	0.681159	0.835443	0.835681	0.839286
	chr13	49006084	CG	0.771084	0.40678	0.818182	0.807018	0.777778	0.818182	0.709091	0.841463	0.813131	0.849315
	chr13	49006100	CG	0.901235	0.532258	0.903226	0.87037	0.895238	0.904762	0.792453	0.897436	0.941799	0.797101
	chr13	49006106	CG	0.886364	0.510204	0.886179	0.893617	0.732143	0.684211	0.647059	0.846154	0.841121	0.817391
	chr13	49006107	CG	0.7875	0.451613	0.833333	0.818182	0.757009	0.8125	0.730769	0.775	0.876923	0.794521
	chr13	49006109	CG	0.82716	0.491803	0.917526	0.888889	0.813084	0.611111	0.773585	0.817073	0.903061	0.823529
	chr13	49010855	CG	0.486111	0.0331633	0.558824	0.275862	0.371429	0.467391	0.393617	0.392857	0.6	0.591837
	chr13	49010889	CG	0.884494	0.623318	0.919723	0.867119	0.763668	0.835125	0.892882	0.836905	0.928246	0.813559
	chr13	49010890	CG	0.646154	0.0360825	0.806452	0.428571	0.434783	0.72449	0.511111	0.740741	0.804878	0.756098
	chr13	49010892	CG	0.615385	0.257732	0.709677	0.571429	0.442857	0.510204	0.494382	0.481481	0.714286	0.560976
	chr13	49012404	CG	0.577465	0.25	0.65	0.710145	0.435484	0.625	0.638298	0.552632	0.674419	0.55914
	chr13	49012440	CG	0.595745	0.259259	0.658537	0.595238	0.455696	0.521739	0.795455	0.452381	0.688889	0.597222
	chr13	49012444	CG	0.849462	0.555556	0.829268	0.807229	0.730769	0.772727	0.857143	0.904762	0.87234	0.876712
	chr13	49015432	CG	0.616438	0.277778	0.923077	0.75	0.7	0.748466	0.769231	0.875	0.928571	0.72
	chr13	49015437	CG	0.509091	0.133333	0.769231	0.818182	0.777778	0.613636	0.8	0.538462	0.857143	0.5
	chr13	49015591	CG	0.801587	0.514286	0.824324	0.764228	0.666667	0.654412	0.751592	0.729323	0.847737	0.756098
	chr13	49015615	CG	0.781421	0.454545	0.826087	0.775862	0.692884	0.746725	0.822878	0.678571	0.843003	0.75
	chr13	49015617	CG	0.797814	0.470588	0.864734	0.816092	0.730337	0.74026	0.857664	0.718563	0.877133	0.821012
	chr13	49017283	CG	0.868421	0.4	0.823529	0.947368	0.842105	0.805195	0.882353	0.722222	0.684211	0.904762
	chr13	49018036	CG	0.78	0.384615	0.384615	0.655172	0.375	0.789091	0.5	0.714286	0.857143	0.53125
	chr13	49018944	CG	1	0.5875	1	1	0.697248	0.739726	0.938776	0.820755	0.847619	0.897436
	chr13	49019641	CG	0.702703	0.317073	0.769231	0.677419	0.691589	0.416667	0.614035	0.602564	0.742857	0.721739
	chr13	49019651	CG	0.625	0.2	0.259259	0.5	0.3	0.633858	0.540541	0.157895	0.380952	0.125
	chr13	49020240	CG	0.878839	0.614173	0.881481	0.922667	0.838339	0.886123	0.926933	0.834595	0.916392	0.888536
	chr13	49020248	CG	0.796653	0.500787	0.784914	0.850385	0.751966	0.789734	0.861377	0.698238	0.845096	0.782838
	chr13	49020249	CG	0.888889	0.567568	0.82	0.895833	0.802326	1	0.878378	0.75641	0.816092	0.8
	chr13	49020250	CG	0.819371	0.567093	0.82698	0.870916	0.781012	0.814356	0.895546	0.741825	0.875486	0.832101
	chr13	49020905	CG	0.737013	0.315565	0.721616	0.76569	0.641193	0.485185	0.606946	0.643948	0.508541	0.615596
	chr13	49020908	CG	0.871118	0.616279	0.844253	0.827858	0.831752	0.752688	0.84103	0.802737	0.851183	0.816393
	chr13	49020909	CG	0.807018	0.441176	0.762712	0.843137	0.820513	0.684211	0.723404	0.780488	0.798246	0.847222
	chr13	49020934	CG	0.808937	0.552723	0.822633	0.828084	0.796713	0.758833	0.865116	0.751419	0.891304	0.838692
	chr13	54296207	CG	0.170584	0.597561	0.305556	0.353316	0.149223	0.314286	0.540574	0.13138	0.329075	0.106145
	chr13	65340642	CG	0.88	0.3125	0.9	0.897436	0.95	1	1	1	0.921569	0.885714
	chr13	79173077	CG	0.037037	0.589744	0.0930233	0.0526316	0.0810811	0	0.2	0.0810811	0.142857	0.125
	chr13	79173081	CG	0	0.538462	0.0232558	0.0877193	0	0	0.282609	0.0810811	0.22449	0.0208333
	chr13	79173082	CG	0.0967742	0.604167	0	0.235294	0	0	0.395349	0.0222222	0.25	0.0232558
	chr13	79173085	CG	0	0.564103	0.0232558	0.0526316	0	0	0.26087	0.027027	0.2	0
	chr13	79173086	CG	0.0322581	0.617021	0	0.176471	0	0	0.372093	0	0.178571	0.0232558
	chr13	79173094	CG	0	0.512821	0.0465116	0.0877193	0	0	0.23913	0.027027	0.2	0
	chr13	79173095	CG	0.0322581	0.62	0.025641	0.147059	0	0	0.348837	0.0444444	0.214286	0.0232558
	chr13	79173102	CG	0	0.564103	0.0465116	0.0526316	0.027027	0	0.282609	0	0.22	0.0625
	chr13	79173103	CG	0.0322581	0.6	0	0.205882	0.0357143	0	0.395349	0.0444444	0.214286	0.0232558
	chr13	79173104	CG	0	0.564103	0.047619	0.0350877	0	0	0.130435	0	0.16	0
	chr13	79173105	CG	0.0645161	0.62	0	0.0588235	0	0	0.232558	0.0666667	0.107143	0.0232558
	chr13	79173123	CG	0.0625	0.625	0.0263158	0.151515	0.111111	0	0.166667	0.0909091	0.259259	0.075
	chr13	79915204	CG	0.181818	0.966667	0.833333	0.914286	0.354167	0.888889	0.95	0.736842	0.952381	0.7
	chr13	79915209	CG	0.272727	0.966667	0.888889	0.857143	0.354167	0.777778	0.95	0.578947	0.97619	0.774194
	chr13	79915210	CG	0.310345	0.933333	0.6	0.76087	0.515152	0.764706	0.891304	0.571429	0.982456	0.823529
	chr13	79915211	CG	0.363636	1	0.888889	0.914286	0.354167	0.777778	0.975	0.789474	0.97619	0.806452
	chr13	79915212	CG	0.37931	1	0.6	0.782609	0.575758	0.823529	0.804348	0.535714	0.982456	0.852941
	chr13	79915214	CG	0.272727	0.931034	0.722222	0.885714	0.3125	0.777778	0.925	0.736842	1	0.709677
	chr13	79915215	CG	0.241379	1	0.6	0.73913	0.484848	0.823529	0.891304	0.607143	0.947368	0.823529
	chr13	79915221	CG	0.272727	0.966667	0.888889	0.914286	0.354167	0.666667	0.925	0.789474	1	0.741935
	chr13	79915222	CG	0.241379	1	0.628571	0.804348	0.545455	0.823529	0.913043	0.607143	0.982456	0.823529
	chr13	79915230	CG	0.227273	0.933333	0.888889	0.857143	0.333333	0.888889	0.8	0.736842	0.833333	0.709677
	chr13	79915231	CG	0.275862	0.911111	0.542857	0.73913	0.545455	0.764706	0.717391	0.607143	0.877193	0.823529
	chr13	79915237	CG	0.272727	1	0.833333	0.914286	0.354167	0.888889	0.95	0.789474	0.928571	0.741935
	chr13	79915238	CG	0.344828	1	0.6	0.782609	0.575758	0.764706	0.869565	0.785714	0.964912	0.823529
	chr13	79915248	CG	0.269231	0.977273	0.558824	0.795455	0.53125	0.8	0.822222	0.653846	0.981481	0.878788
	chr13	79958897	CG	0.03125	0.5625	0.535714	0.264706	0.571429	0.444444	0.872727	0.111111	0.75	0.446809
	chr13	79958898	CG	0	0.416667	0.375	0.178571	0.653846	0.333333	0.692308	0.214286	0.825	0.454545
	chr13	79958901	CG	0.0625	0.5	0.357143	0.264706	0.642857	0.555556	0.767857	0.185185	0.888889	0.425532
	chr13	79958902	CG	0	0.416667	0.25	0.214286	0.615385	0.333333	0.820513	0.25	0.85	0.393939
	chr13	79958903	CG	0.03125	0.5	0.464286	0.235294	0.535714	0.555556	0.821429	0.185185	0.755556	0.340426
	chr13	79958904	CG	0	0.416667	0.25	0.214286	0.5	0.222222	0.820513	0.25	0.75	0.30303
	chr13	79958909	CG	0.0384615	0.583333	0.375	0.25	0.5	0.444444	0.871795	0.222222	0.85	0.363636
	chr13	79958910	CG	0.0625	0.5	0.178571	0.235294	0.535714	0.333333	0.910714	0.148148	0.822222	0.148936
	chr13	79958914	CG	0.0625	0.5625	0.392857	0.264706	0.642857	0.555556	0.821429	0.185185	0.888889	0.340426
	chr13	79958915	CG	0	0.416667	0.375	0.25	0.538462	0.333333	0.897436	0.285714	0.85	0.363636
	chr13	79958925	CG	0.0322581	0.5	0.285714	0.235294	0.535714	0.222222	0.732143	0.0740741	0.888889	0.191489
	chr13	81855898	CG	0.977778	0.5	1	0.979167	0.977778	0.92	0.985507	1	0.962264	1
	chr13	81855910	CG	1	0.512821	0.931034	0.957447	1	0.888889	1	1	0.962264	0.934783
	chr13	81855918	CG	1	0.461538	0.965517	0.958333	0.955556	0.925926	0.971014	1	0.981132	0.978261
	chr13	81855922	CG	0.977778	0.474359	0.965517	1	0.955556	1	0.956522	1	0.943396	0.934783
	chr13	81855925	CG	0.955556	0.525641	0.931034	0.958333	0.977778	1	0.956522	0.942308	0.924528	0.978261
	chr13	81855929	CG	1	0.474359	0.948276	0.916667	1	1	0.970588	0.961538	0.981132	0.978261
	chr13	81855933	CG	0.97561	0.538462	0.982759	0.979167	1	0.884615	0.985075	0.961538	0.962264	0.934783
	chr13	81855939	CG	0.973684	0.486842	0.912281	1	1	0.904762	0.939394	0.882353	0.923077	0.933333
	chr13	83053389	CG	0.966667	0.352941	0.424242	0.959184	0.513514	0.727273	0.78125	0.916667	0.985294	0.511628
	chr13	83053401	CG	1	0.588235	0.969697	0.979592	0.891892	1	0.9375	0.945946	0.985294	0.976744
	chr13	83629621	CG	1	0.641975	0.979167	1	0.964912	0.818182	0.951613	0.935484	1	0.458333
	chr13	83629622	CG	1	0.557143	0.965517	1	0.964286	1	0.959184	1	0.944444	1
	chr13	83629627	CG	1	0.583333	1	0.919355	0.982456	0.909091	0.854839	0.903226	0.947368	0.8125
	chr13	83629628	CG	0.970588	0.542857	1	0.926829	0.964286	0.8	0.918367	0.956522	0.916667	0.964286
	chr13	83629639	CG	0.958333	0.583333	0.895833	0.919355	0.947368	0.9	0.935484	0.967742	0.929825	1
	chr13	83629640	CG	0.941176	0.542857	0.965517	0.95122	0.928571	1	0.877551	0.913043	0.916667	1
	chr13	83629643	CG	0.979167	0.642857	0.979167	0.887097	0.982456	0.9	0.967742	0.935484	0.982456	0.979167
	chr13	83629644	CG	0.970588	0.573529	0.965517	0.97561	1	0.866667	0.918367	1	0.972222	1
	chr13	83629648	CG	0.958333	0.595238	0.979167	0.967742	0.910714	0.909091	0.868852	0.967742	1	1
	chr13	83629649	CG	0.970588	0.565217	1	0.97561	0.962963	1	0.959184	0.826087	0.944444	1
	chr13	83629654	CG	1	0.619048	1	0.967742	0.982143	1	0.966667	0.903226	0.928571	1
	chr14	57766	CG	1	0.468085	0.944444	0.935484	0.962963	0.928571	0.897436	0.935484	0.928571	1
	chr14	127097	CG	0.0909091	0.8125	0.25	0.318182	0.555556	0.030303	0.588235	0.25	0.2	0.214286
	chr14	249991	CG	0.846154	0.363636	0.846154	0.827586	0.708333	0.75	0.681818	0.785714	0.878788	0.857143
	chr14	290808	CG	0.935484	0.333333	0.666667	0.8	0.5	0.792453	1	0.545455	0.722222	0.923077
	chr14	399115	CG	0.957143	0.55914	0.973684	0.969072	0.868132	0.918367	0.971698	0.938272	0.936842	0.966667
	chr14	399116	CG	0.901961	0.564232	0.84	0.904762	0.779412	0.803279	0.740458	0.828571	0.84	0.733333
	chr14	404498	CG	0.863636	0.45	1	0.923077	0.846154	0.915033	0.952381	0.857143	0.869565	0.857143
	chr14	404500	CG	0.886364	0.272727	0.866667	0.851852	0.846154	0.869281	1	0.714286	0.913043	1
	chr14	404502	CG	0.954545	0.409091	0.933333	0.962963	0.846154	0.960784	1	0.857143	0.956522	1
	chr14	404506	CG	0.837209	0.363636	0.866667	0.888889	0.769231	0.875817	1	0.785714	0.913043	0.892857
	chr14	404510	CG	0.931818	0.363636	1	0.925926	0.692308	0.973856	0.952381	0.785714	0.869565	0.964286
	chr14	404514	CG	0.833333	0.318182	0.875	0.857143	0.571429	0.885135	0.904762	0.714286	0.826087	0.962963
	chr14	404526	CG	0.806452	0.315789	0.615385	0.545455	0.3	0.679012	0.941176	0.909091	0.894737	0.705882
	chr14	474065	CG	0.857143	0.3125	0.888889	0.736842	0.7	0.708333	0.4	0.7	0.75	0.709677
	chr14	474067	CG	0.857143	0.3125	0.8	0.789474	0.571429	0.862745	0.5	0.8	0.882353	0.933333
	chr14	499217	CG	0.8	0.347826	0.8	0.826087	0.727273	0.853933	0.884615	0.842105	0.842105	0.75
	chr14	499240	CG	0.894737	0.542857	0.9	0.862069	0.586207	0.916667	0.866667	0.962963	0.894737	0.947368
	chr14	499841	CG	0.758621	0.366667	0.933333	0.809524	0.625	0.557377	0.631579	0.76	0.875	0.714286
	chr14	499869	CG	0.924242	0.512195	1	1	0.954545	0.949367	0.653846	0.923077	0.928571	0.923077
	chr14	499870	CG	0.916667	0.581395	0.952381	0.807692	0.909091	0.944	0.828571	0.78125	1	1
	chr14	499871	CG	0.723077	0.368421	0.833333	0.772727	0.791667	0.670886	0.83871	0.461538	0.851852	0.833333
	chr14	499873	CG	0.87931	0.432432	0.9	0.9	0.869565	0.949367	0.88	0.923077	0.923077	0.785714
	chr14	499874	CG	0.895349	0.545455	0.95	0.923077	0.833333	0.916667	0.882353	0.896552	0.965517	1
	chr14	554969	CG	0.697674	0.3	0.684211	0.695652	0.614286	0.380952	1	0.782609	0.714286	0.625
	chr14	554977	CHH	0.777778	0.2	0.75	0.695652	0.5	0.611111	0.714286	0.666667	0.857143	0.73913
	chr14	555136	CG	0.72549	0.47	0.816901	0.765306	1	0.625	0.675556	0.765854	0.785441	0.727273
	chr14	561900	CG	0.909836	0.650179	0.936813	0.928333	0.758834	0.900862	0.929577	0.889053	0.959857	0.922269
	chr14	576717	CG	0.8	0.25	1	0.583333	0.6	0.823529	0.866667	0.777778	0.875	0.777778
	chr14	577146	CG	0.763636	0.347826	0.666667	0.851852	0.842105	0.733333	0.793103	0.545455	0.833333	0.638298
	chr14	577148	CG	0.821429	0.347826	0.866667	0.862069	0.736842	0.8	0.827586	0.545455	0.736842	0.723404
	chr14	577185	CG	0.915888	0.348148	0.888889	0.857143	0.854167	0.874439	0.901961	0.8125	0.931034	0.87931
	chr14	577188	CG	0.621359	0.283582	0.527778	0.654545	0.708333	0.640187	0.729167	0.5625	0.642857	0.643478
	chr14	577200	CG	0.765957	0.292308	0.903226	0.791667	0.809524	0.877451	0.911111	0.733333	0.846154	0.794393
	chr14	577202	CG	0.869565	0.328244	0.909091	0.836735	0.883721	0.906863	0.891304	0.935484	0.923077	0.803738
	chr14	577217	CG	0.727273	0.245902	0.892857	0.794872	0.529412	0.723926	0.805556	0.703704	0.9	0.709302
	chr14	581017	CG	0.911111	0.553191	0.888889	0.914894	0.702128	0.839286	0.880952	0.835821	0.926829	0.921053
	chr14	581027	CG	0.928571	0.533333	0.909091	0.87234	0.829787	0.9	0.923077	0.897059	0.931818	0.972973
	chr14	583216	CG	0.818182	0.344828	1	0.903226	0.9375	0.623377	0.826087	0.714286	1	0.84375
	chr14	583222	CG	0.9	0.34375	0.75	1	0.777778	0.890411	0.96	0.777778	0.882353	1
	chr14	583244	CG	0.907407	0.333333	1	1	0.947368	0.960526	0.958333	0.9	0.944444	0.96
	chr14	583245	CG	0.901235	0.451613	0.928571	0.947368	1	0.931373	0.888889	0.692308	1	0.969697
	chr14	583248	CG	0.851064	0.259259	0.875	0.846154	0.894737	0.931507	0.958333	1	0.944444	0.884615
	chr14	583249	CG	0.88	0.322581	0.857143	0.891892	0.875	0.886598	0.851852	0.769231	0.965517	0.965517
	chr14	685214	CHH	0.025974	0.577957	0.0222717	0.0301508	0.0135135	0.057971	0.281768	0.0151515	0.00444444	0.0235784
	chr14	954073	CHH	0.977528	0.702128	0.949367	0.936937	0.904762	0.903226	0.958763	0.884298	0.927928	0.807339
	chr14	954078	CG	0.977528	0.702128	0.924051	0.936937	0.904762	1	0.948454	0.884298	0.954955	0.908257
	chr14	954088	CG	0.842697	0.510638	0.759494	0.828829	0.797619	0.806452	0.835052	0.826446	0.846847	0.807339
	chr14	954139	CG	0.876923	0.35	0.8	0.733333	0.590909	0.941176	0.833333	0.849315	0.901961	0.867925
	chr14	954146	CG	0.895522	0.6	0.8875	0.866667	0.772727	0.833333	0.809524	0.808219	0.882353	0.867925
	chr14	1361424	CG	0.413793	0.0190549	0.71875	0.381818	0.190476	0.835443	0.145833	0.452381	0.333333	0.525
	chr14	1361436	CG	0.921569	0.574468	0.935484	0.96875	0.875	0.920398	0.954545	0.962963	0.857143	0.982143
	chr14	1361444	CG	0.897959	0.541667	1	0.875	0.84375	0.880208	0.863636	0.888889	0.928571	0.928571
	chr14	1361445	CG	0.813559	0.488889	0.8	0.757576	0.72973	0.889764	0.671875	0.846154	0.904762	0.846154
	chr14	1361449	CG	0.844828	0.422222	0.9	0.848485	0.861111	0.933071	0.6875	0.923077	0.9	0.897436
	chr14	1361451	CG	0.75	0.409091	0.9	0.787879	0.756757	0.88189	0.68254	1	0.904762	0.871795
	chr14	1361452	CG	0.94	0.625	0.92	0.928571	0.875	0.920635	0.931818	0.96	0.928571	1
	chr14	1361453	CG	0.783333	0.444444	0.85	0.727273	0.810811	0.885827	0.6875	0.846154	0.9	0.897436
	chr14	2420043	CHH	0.415094	0	0.365385	0.311475	0.407407	0.571429	0.0625	0.492308	0.453333	0.430556
	chr14	3629409	CG	0.25	0.857143	0.730769	0.588235	0.521739	0.857143	0.666667	0.9	0.608696	0.764706
	chr14	3629418	CG	0.290323	0.803571	0.730769	0.571429	0.391304	0.809524	0.6875	0.9	0.5	0.705882
	chr14	3629420	CG	0.225806	0.857143	0.615385	0.485714	0.478261	0.666667	0.583333	0.8	0.5	0.705882
	chr14	3629426	CG	0.16129	0.803571	0.653846	0.4	0.434783	0.571429	0.5625	0.766667	0.434783	0.568627
	chr14	3629442	CG	0.333333	0.851852	0.76	0.588235	0.590909	0.764706	0.617021	0.931034	0.666667	0.76
	chr14	4917218	CG	0.828829	0.541667	0.825397	0.83871	0.77193	0.87619	0.8	0.857143	0.880597	0.91
	chr14	4919706	CG	0.561404	0.214286	0.1875	0.541667	0	0.181818	0.0714286	0.518519	0.837838	0.55
	chr14	23187604	CHH	0.418182	0.115385	0.253731	0.333333	0.390244	0.125	0.121212	0.411765	0.407895	0.362319
	chr14	29774901	CG	0.972727	0.625	0.909091	0.809524	0.95	0.956449	0.952381	0.909091	0.875	1
	chr14	34325738	CG	0.827586	0.36	0.875	0.692308	0.657895	0.6875	0.846154	0.705882	0.904762	0.863636
	chr14	40407846	CG	0.919355	0.533333	0.7	0.793103	0.692308	0.880734	0.888889	0.75	1	0.941176
	chr14	40407849	CG	0.944056	0.684211	0.928571	0.944444	1	0.903571	0.869565	0.923077	0.9375	0.952381
	chr14	40407877	CG	0.670683	0.384615	0.65	0.814815	0.517241	0.583624	0.583333	0.545455	0.818182	0.571429
	chr14	40544810	CG	0.977273	0.25	1	0.84	0.875	0.781818	1	0.933333	1	0.916667
	chr14	43043664	CG	0.934708	0.680672	0.946341	0.921933	0.859316	0.915683	0.920635	0.924264	0.943066	0.959391
	chr14	43044347	CG	0.757895	0.188383	0.818452	0.760309	0.535764	0.803526	0.756329	0.733333	0.842975	0.856098
	chr14	43044357	CG	0.844156	0.199688	0.841317	0.813299	0.57563	0.840686	0.771429	0.782222	0.843836	0.875306
	chr14	43044376	CG	0.687003	0.212833	0.735562	0.667532	0.547887	0.742466	0.767742	0.721604	0.774105	0.714988
	chr14	43044384	CG	0.824324	0.264	0.842262	0.830287	0.72238	0.815152	0.861842	0.830735	0.88674	0.844444
	chr14	83203190	CG	0.931034	0.515152	0.568627	0.934783	0.5	0.411765	0.563636	0.642857	0.969697	0.975
	chr15	13337033	CG	0.738318	0.464286	0.72	0.794118	0.777778	0.731034	0.606061	0.733333	0.763158	0.723404
	chr15	13337044	CG	0.808511	0.541667	0.8	0.75	0.666667	0.826772	0.703704	0.857143	0.925926	0.878049
	chr15	13337061	CG	0.644231	0.358974	0.790698	0.796296	0.618182	0.60355	0.795918	0.767442	0.829787	0.746269
	chr15	13337090	CG	0.728261	0.451613	0.731707	0.888889	0.717391	0.689655	0.836735	0.769231	0.947368	0.854839
	chr15	26564340	CG	0.759259	0.434381	0.838235	0.744526	0.712707	0.571429	0.847059	0.796117	0.981818	0.810526
	chr15	26564430	CG	0.923077	0.35	0.888889	0.875	0.764706	0.818182	0.7	0.875	0.952381	0.9
	chr15	26569831	CG	0.760417	0.333333	0.71875	0.705882	0.428571	0.533333	0.587302	0.576471	0.766355	0.746479
	chr15	26569847	CG	0.884615	0.391304	0.684211	0.676471	0.645161	0.529412	0.5	0.833333	0.8	0.555556
	chr15	26594543	CHG	0.0625	0.5	0.0833333	0	0	0	0.0666667	0	0	0
	chr15	34039341	CHH	0.97561	0.375	1	0.977273	0.94	1	0.948718	1	0.958333	1
	chr15	47054149	CG	0.958333	0.642857	0.904762	0.957447	0.883721	0.772727	0.945205	0.837838	0.956522	0.974359
	chr15	51425227	CG	0.748092	0.481132	0.916667	0.9	0.689655	0.789649	0.887097	0.842105	0.833333	0.894737
	chr15	65554297	CG	0.75	0.363636	0.739726	0.710145	0.481481	0.857143	0.859649	0.74026	0.794118	0.767442
	chr15	71061246	CG	0.464286	0.00691244	0.25	0.105263	0.057971	0.25	0.0181818	0.216216	0.097561	0.0857143
	chr15	71061258	CHH	0.492063	0.037694	0.4	0.0232558	0.0540541	0.125	0.178082	0.116279	0.0943396	0.0465116
	chr15	71061261	CG	0.596154	0.00666667	0.2	0.131579	0.0958904	0.388889	0.027027	0.153846	0.0784314	0.0243902
	chr15	71061267	CHH	0.142857	0.5	0.727273	0.285714	0.5	0.111111	0.76	0.333333	0.65	0.642857
	chr15	79042267	CG	1	0.560976	0.968992	0.886792	1	0.890411	1	1	1	1
	chr15	81801070	CG	0.358974	1	0.8125	0.75	0.631579	0.842105	1	0.84	0.883721	0.844444
	chr15	81801073	CG	0.428571	0.925926	0.854167	0.75	0.594595	0.789474	0.941176	0.76	0.930233	0.906977
	chr15	81801085	CG	0.35	0.888889	0.875	0.8	0.657895	0.736842	1	0.76	0.883721	0.822222
	chr15	81801104	CG	0.268293	0.769231	0.673913	0.545455	0.621622	0.636364	0.878788	0.617021	1	0.727273
	chr15	83600576	CG	0.459459	0.0566038	0.12766	0	0	0.25	0.105263	0	0.0697674	0.292683
	chr15	83600578	CG	0.459459	0.0566038	0.0638298	0.025	0.0277778	0.25	0.140351	0.0277778	0.0930233	0.146341
	chr15	83600596	CG	0.513514	0.113208	0.0425532	0.05	0.0833333	0.125	0.140351	0	0.0697674	0.268293
	chr16	713	CG	0.931818	0.571429	1	0.969697	0.902439	0.888889	0.714286	0.851852	0.909091	0.945205
	chr16	13804816	CG	0.876543	0.428571	0.84	0.918919	0.588235	0.876289	0.9375	0.869565	0.952381	1
	chr16	13804836	CG	0.816667	0.428571	0.789474	0.928571	0.347826	0.789474	0.820513	0.9	0.941176	0.916667
	chr16	13804847	CG	0.979592	0.625	1	0.913043	0.65	0.949153	0.941176	0.8	1	0.909091
	chr16	16683368	CG	0.292683	0.8	0.6875	1	0.913043	0.45	0.642857	0.8	0.833333	0.55
	chr16	16972816	CG	0.714286	0.285714	0.8	0.779412	0.552632	0.684211	0.784314	0.766667	0.791667	0.571429
	chr16	17758415	CG	0.794872	0.294118	0.8125	0.894737	0.736842	0.766355	0.95	0.705882	0.941176	0.8
	chr16	17758445	CG	0.907407	0.541667	1	1	0.730769	0.951613	0.857143	0.916667	1	0.931034
	chr16	17760302	CG	0.614458	0.320513	0.733032	0.690217	0.370629	0.743243	0.772414	0.684211	0.833333	0.735802
	chr16	17765668	CG	0.77193	0.44	0.861538	0.837963	0.714932	0.856	0.834586	0.793722	0.88535	0.945355
	chr16	17765675	CG	0.886905	0.55102	0.911538	0.87037	0.81448	0.885246	0.885496	0.825893	0.923077	0.956284
	chr16	17765688	CG	0.93125	0.613636	0.937743	0.957944	0.815668	0.938053	0.960317	0.866071	0.974026	0.961538
	chr16	36587110	CHG	0.827087	0.401961	0.344828	0.390625	0.470238	0.946961	0.512438	0.666667	0.118519	0.490566
	chr16	36587114	CHH	0.490127	0.11522	0.15873	0.229358	0.185012	0.826604	0.142668	0.267442	0.0273523	0.11588
	chr16	36588787	CG	0.266667	0.695652	0	0.0689655	0	0.75	0.0833333	0	0.103448	0.25
	chr16	36590231	CG	0.882353	0.4	0.818182	0.944444	0.666667	0.6875	0.785714	0.727273	1	0.714286
	chr16	36590623	CHH	0.638889	0.047619	0.25	0.0555556	0.0526316	0.956429	0.111111	0	0	0
	chr16	36590628	CHH	0.376147	0	0	0	0	0.35623	0.0555556	0	0	0
	chr16	47719114	CHG	0.327273	0	0.361702	0.173913	0.347826	0.0833333	0.04	0.369565	0.373333	0.431373
	chr16	49259984	CG	0.630435	0.213115	0.325581	0.488372	0.55814	0.333333	0.539683	0.307692	0.583333	0.571429
	chr16	49260004	CG	0.695652	0.262295	0.488372	0.604651	0.604651	0.533333	0.630769	0.346154	0.604167	0.642857
	chr16	49388767	CG	0	0.4375	0	0	0	0.1	0.0178571	0	0.0192308	0
	chr16	49388778	CG	0	0.4375	0	0	0.025	0	0	0	0	0.0204082
	chr16	49388793	CG	0.030303	0.470588	0.025	0	0	0	0	0.0227273	0.0192308	0
	chr16	49388802	CG	0.03125	0.484848	0.0512821	0.0363636	0.0769231	0.111111	0.0727273	0.047619	0.12	0.0416667
	chr16	51552286	CG	0.9	0.415385	0.558824	0.75	0.633333	0.7	0.61194	0.64	0.891892	0.710526
	chr16	51552295	CG	0.733333	0.169231	0.5	0.636364	0.5	0.692308	0.567164	0.56	0.794872	0.421053
	chr16	51552312	CG	0.878049	0.418182	0.805556	0.744681	0.678571	1	0.786885	0.571429	0.959184	0.805556
	chr16	51552318	CG	0.825	0.357143	0.694444	0.695652	0.678571	0.9	0.770492	0.5	0.897959	0.833333
	chr16	51552328	CG	0.666667	0.109375	0.454545	0.627907	0.413793	0.545455	0.650794	0.5	0.742857	0.540541
	chr16	51741290	CG	0.181818	0.777778	0.269231	0.518519	0.777778	0.2	0.769231	0.130435	1	0.322581
	chr16	51741293	CG	0.181818	0.814815	0.192308	0.555556	0.814815	0.2	0.74359	0.0869565	1	0.4375
	chr16	51741307	CG	0.181818	0.777778	0.307692	0.592593	0.851852	0.2	0.717949	0.0869565	0.933333	0.34375
	chr16	51748600	CG	0.176471	0.869565	0.357143	0.487805	0.421053	0.454545	0.785714	0.190476	0.846154	0.521739
	chr16	51748612	CG	0.111111	0.73913	0.178571	0.333333	0.210526	0	0.714286	0.047619	0.410256	0.217391
	chr16	51748627	CG	0.0555556	0.73913	0.0714286	0.285714	0.157895	0.0909091	0.428571	0.0952381	0.461538	0.26087
	chr16	52298117	CG	0.694444	0.25	0.205128	0.68	0.473684	0.818182	0.733333	0.466667	0.854167	0.62069
	chr16	63153959	CG	0.730769	0.111111	0.555556	0.888889	0.666667	0.769231	0.769231	0.454545	0.6	0.769231
	chr16	63153997	CG	0.911765	0.333333	0.888889	0.8	0.636364	0.636364	0.916667	0.7	0.833333	0.666667
	chr16	63154026	CG	0.938776	0.6	0.909091	0.933333	1	0.865854	0.916667	0.9	0.777778	0.928571
	chr16	63154038	CG	0.902228	0.616805	0.945967	0.9048	0.70927	0.877619	0.913288	0.87192	0.93833	0.938707
	chr16	63155316	CG	0.938462	0.655172	0.932624	0.944444	0.805	0.933333	0.938462	0.920904	0.980769	0.946524
	chr16	63155336	CG	0.991525	0.607143	1	0.969697	1	0.904762	1	1	1	1
	chr16	63155555	CG	0.939394	0.47619	1	0.952381	0.935484	0.972973	0.904762	0.95	0.8125	1
	chr16	63156717	CG	0.833333	0.5	0.928571	0.913043	0.882353	0.915888	0.842105	0.705882	0.941176	0.833333
	chr16	63156730	CG	0.890411	0.4375	0.761905	0.9	0.8	0.832168	0.884615	0.545455	0.88	0.866667
	chr16	63156737	CG	0.717949	0.388889	0.772727	0.741935	0.72	0.761905	0.8	0.826087	0.814815	0.818182
	chr16	63161570	CG	0.810811	0.222222	0.954545	0.952381	0.911765	0.863636	0.954545	0.92	0.909091	0.973684
	chr16	63161577	CG	0.852941	0.333333	0.863636	0.863636	0.705882	0.883721	0.826087	0.84	0.863636	0.921053
	chr16	63162997	CG	0.915493	0.666667	0.928571	0.846154	0.806452	0.907801	0.941176	0.944444	0.903226	0.967742
	chr16	63163231	CHH	0.518519	0.810811	0.384615	0.25	0.55102	0.619403	0.863158	0.586207	0.896104	0.1
	chr16	63163277	CG	1	0.730769	0.953271	0.926829	0.753333	0.880952	0.85	0.8625	0.985075	0.934959
	chr16	63164365	CG	0.672131	0.357143	0.807453	0.761006	0.595376	0.77193	0.6875	0.633333	0.734694	0.790909
	chr16	63180189	CG	0.816901	0.323308	0.97619	0.833333	0.85	0.733333	0.84	0.5	0.902439	0.848485
	chr16	63180197	CG	0.671053	0.197183	0.857143	0.738095	0.634615	0.6875	0.638298	0.777778	0.883721	0.588235
	chr16	63180212	CG	0.842857	0.358209	1	0.829268	0.912621	0.921569	0.782609	0.875	0.880952	0.75
	chr16	63180213	CG	0.8375	0.568627	0.838235	0.78125	0.810811	0.826923	0.807018	0.805556	0.90625	0.90566
	chr16	63181053	CG	0.85	0.578947	0.918919	0.916667	0.804348	0.875	0.851064	0.9375	0.844444	0.808511
	chr16	63182681	CG	0.394495	0.0909091	0.277778	0.434783	0.178571	0.308153	0.45	0.384615	0.619048	0.413793
	chr16	63247219	CG	0.904762	0.5	0.777778	0.904762	0.666667	0.867769	0.76	0.8	0.807692	0.866667
	chr16	66308357	CG	0.836461	0.492918	0.809917	0.813636	0.749235	0.73494	0.757028	0.731261	0.879121	0.795717
	chr16	66308358	CG	0.73	0.411504	0.909091	0.767442	0.809524	0.7	0.732673	0.705128	0.78	0.839744
	chr16	66308365	CHH	0.466488	0.213483	0.340909	0.493213	0.430982	0.452381	0.413043	0.413043	0.391019	0.303279
	chr16	66308381	CG	0.806366	0.442857	0.88501	0.850679	0.762346	0.831325	0.7357	0.774135	0.857143	0.79902
	chr16	66308382	CG	0.813725	0.517699	0.9	0.697674	0.825503	0.666667	0.732673	0.75	0.8	0.825806
	chr16	77472856	CG	0.222222	0.888889	0.25	0.125	0.347826	0.5	0.611111	0.684211	0.621622	0.135135
	chr16	77472888	CG	0.222222	0.888889	0.25	0.125	0.454545	0.4	0.470588	0.65	0.171429	0.189189
	chr16	81156505	CG	0.764706	0.363636	0.575758	0.807018	0.888889	0.909091	0.857143	0.815789	0.808511	0.90625
	chr17	9728536	CG	0.888889	0.473684	0.972222	0.863636	0.666667	0.757576	0.857143	0.833333	0.88	0.875
	chr17	12740879	CG	1	0.634921	0.97619	0.978261	0.967742	0.833333	0.934426	0.977273	0.928571	0.946429
	chr17	12740884	CG	1	0.634921	0.97619	1	1	1	0.933333	1	0.97619	0.982143
	chr17	12740885	CG	1	0.666667	1	0.948718	1	0.833333	0.982143	0.939394	0.939394	0.972222
	chr17	18677523	CG	0.729167	0.442857	0.846847	0.752577	0.669065	0.69863	0.685897	0.677966	0.828947	0.848485
	chr17	18677568	CG	0.879227	0.522078	0.92562	0.923664	0.865854	0.918495	0.906103	0.901235	0.921569	0.92
	chr17	36875335	CG	0.971429	0.470588	0.891304	0.916667	0.7	0.909091	0.75	0.866667	0.931373	0.923077
	chr17	36875344	CG	0.618557	0.3	0.925926	0.92	0.911111	0.819672	0.75	0.954545	0.942857	0.833333
	chr17	36875345	CG	0.914894	0.633333	0.913043	0.891304	0.897959	0.911111	0.923077	0.870968	0.963303	1
	chr17	36875362	CHG	0.252723	0.739535	0.0287625	0.0337678	0.194643	0.059322	0.784866	0.598259	0.557477	0.0225188
	chr17	36875364	CG	0.796923	0.48	0.778351	0.738397	0.712329	0.746154	0.714286	0.694581	0.830435	0.7109
	chr17	36875372	CG	0.869841	0.592105	0.869792	0.910638	0.820513	0.80916	0.909091	0.836634	0.89083	0.814286
	chr17	36875384	CG	0.894558	0.636364	0.883562	0.904255	0.839623	0.88	0.90625	0.853211	0.910569	0.898089
	chr17	37121692	CG	0.934426	0.65	0.952381	0.916667	0.7	0.897436	0.83871	0.884615	1	0.868421
	chr17	37122713	CG	0.724832	0.43662	0.834951	0.775148	0.551724	0.580645	0.779412	0.777778	0.847222	0.781818
	chr17	37498543	CG	0.807692	0.529412	0.72093	0.836735	0.630952	0.8	0.797101	0.80303	0.830769	0.813559
	chr17	37498550	CG	0.875691	0.602484	0.898623	0.90429	0.805526	0.856749	0.911071	0.882927	0.92	0.902676
	chr17	37498551	CG	0.95	0.552941	0.904762	0.877551	0.75	0.942857	0.898551	0.865672	0.923077	0.915254
	chr17	37498562	CG	0.908078	0.651452	0.919054	0.927948	0.851337	0.878116	0.945896	0.920673	0.93985	0.907767
	chr17	37498565	CG	0.969871	0.680498	0.953865	0.96179	0.927505	0.911846	0.9566	0.947497	0.978518	0.977556
	chr17	45613917	CG	0.837838	0.355556	0.708333	0.878788	0.763158	0.888889	0.896552	0.518519	1	0.836735
	chr17	45613920	CG	0.947368	0.511111	0.875	0.848485	0.894737	1	0.948276	0.592593	1	0.918367
	chr17	45613938	CG	0.871795	0.311111	0.75	0.818182	0.842105	1	0.948276	0.62963	0.97619	0.816327
	chr17	45613951	CG	0.717949	0.288889	0.541667	0.787879	0.684211	0.666667	0.947368	0.481481	1	0.77551
	chr17	45622907	CG	1	0.574074	1	1	0.823529	0.9	0.966102	1	0.861111	0.974359
	chr17	45622931	CG	1	0.555556	0.933333	0.911765	0.941176	1	1	1	1	0.974359
	chr17	50203459	CG	0.9	0.571429	0.885057	0.928571	0.724771	0.759259	0.779661	0.730769	0.921053	0.810345
	chr17	55935922	CG	0.688889	1	0.921053	0.610169	0.564103	0.538462	0.72973	0.166667	0.980392	0.829787
	chr17	63376823	CG	0.291667	0.730769	0.431818	0.603448	0.755556	0.571429	0.606061	0.327586	0.526316	0.25
	chr17	63376832	CG	0.265306	0.641509	0.363636	0.5	0.644444	0.590909	0.530303	0.275862	0.396552	0.225
	chr17	66095720	CG	0.361111	0.807692	0.96	0.8125	0.923077	0.727273	0.970588	0.888889	0.938776	0.777778
	chr17	67454878	CG	0.129032	0.644068	0.5	0.380952	0.592593	0.5625	0.522388	0.314286	0.16129	0.228571
	chr17	68460832	CG	1	0.625	0.953488	0.956522	1	1	0.96875	0.871795	0.963636	1
	chr17	68460839	CG	0.978261	0.705882	0.976744	0.971429	1	0.888889	0.984375	1	0.963636	1
	chr17	68460844	CG	0.847826	0.411765	0.837209	0.842857	0.833333	0.7	0.9375	0.897436	0.927273	0.902439
	chr17	70533414	CG	1	0.724138	0.918919	1	0.947368	1	0.986111	0.963636	0.978261	1
	chr17	70533421	CG	0.913043	0.551724	0.756757	0.916667	0.947368	1	0.902778	0.945455	1	0.8
	chr17	70548148	CG	0.517241	0.0697674	0.16129	0.105263	0.333333	0.285714	0.037037	0.108696	0.148936	0.133333
	chr17	70736142	CG	0.352941	1	0.714286	0.666667	0.9375	0.777778	1	0.870968	0.133333	0.864865
	chr17	70736156	CG	0.235294	1	0.666667	0.62069	0.823529	0.666667	0.789474	0.870968	0.166667	0.810811
	chr17	71383908	CG	0.454545	0.903226	0.441176	0.795455	0.761905	1	0.898305	0.731707	0.943396	0.28125
	chr17	71383911	CG	0.454545	0.967742	0.470588	0.818182	0.790698	1	0.898305	0.829268	0.980392	0.40625
	chr17	71383912	CG	0.32	1	0.444444	0.742857	0.487805	0.75	1	0.676471	0.952381	0.30303
	chr17	71383935	CG	0.454545	1	0.352941	0.818182	0.744186	1	0.932203	0.804878	0.924528	0.34375
	chr17	71383936	CG	0.28	0.97619	0.413793	0.685714	0.47619	1	1	0.705882	1	0.272727
	chr17	71383938	CG	0.272727	0.967742	0.264706	0.75	0.627907	0.909091	0.864407	0.731707	0.924528	0.25
	chr17	71383939	CG	0.24	0.904762	0.37931	0.542857	0.452381	0.75	0.902439	0.588235	1	0.242424
	chr17	71383945	CG	0.484848	1	0.411765	0.863636	0.72093	0.909091	0.983051	0.804878	0.923077	0.3125
	chr17	71383946	CG	0.2	0.97619	0.310345	0.628571	0.47619	0.75	0.926829	0.647059	1	0.272727
	chr17	71644790	CG	0.171429	0.670886	0.451613	0.171717	0.413793	0.227273	0.550847	0.594203	0.253333	0
	chr17	71661425	CG	0.947368	0.516129	0.971014	0.950617	0.916667	0.923077	0.921569	0.931507	0.953488	0.95122
	chr17	71661440	CG	0.859649	0.507937	0.855072	0.925926	0.883333	0.923077	1	0.945205	1	0.95122
	chr17	73368816	CG	0.355556	1	0.512195	0.673469	0.710526	1	0.9	0.729167	0.55814	0.481481
	chr17	73368824	CG	0.454545	0.909091	0.4	0.591837	0.72973	0.9	0.810811	0.723404	0.619048	0.5
	chr17	73408286	CG	0	0.254545	0	0.0227273	0.136364	0	0	0.0689655	0	0
	chr17	73408291	CG	0	0.25	0	0	0.0454545	0	0	0.0344828	0	0
	chr17	73756014	CG	0.878049	0.5	0.896552	0.914286	0.846154	1	1	1	0.981481	0.914286
	chr17	73756024	CHG	0.0243902	0.375	0.0344828	0.0571429	0	0	0.047619	0	0.0185185	0
	chr17	73920921	CG	0.633333	1	0.973684	0.78125	0.810811	0.777778	0.8	0.818182	1	0.580645
	chr17	73949500	CG	0.971429	0.564103	0.964286	0.958333	0.88	0.777778	0.945946	1	0.97561	0.897436
	chr17	73949531	CG	0.96875	0.605263	0.888889	0.93617	0.958333	0.875	1	0.923077	1	1
	chr17	74136895	CG	0.744681	1	0.619048	0.746032	0.863636	0.888889	0.836735	0.833333	0.479167	0.7
	chr17	74185236	CG	0.481481	1	0.92	0.972973	1	0.923077	0.966667	0.882353	0.978261	0.542857
	chr17	74185242	CG	0.407407	1	1	0.918919	0.962963	1	1	0.970588	1	0.942857
	chr17	74185260	CG	0.407407	0.952381	0.92	1	0.925926	0.923077	1	1	0.934783	0.885714
	chr17	74843781	CG	0.461538	0.0151515	0	0	0	0	0	0.0243902	0	0
	chr17	74843789	CG	0.52	0	0	0	0	0	0	0	0	0
	chr18	11283901	CG	0.138889	0.6	0.317073	0.611111	0.76	0.25	0.559322	0.179487	0.892857	0.543478
	chr18	11446204	CG	0.871622	0.601852	0.865741	0.900763	0.675556	0.872093	0.844444	0.831897	0.899497	0.866337
	chr18	11446211	CG	0.827338	0.514019	0.874419	0.891473	0.690265	0.766234	0.852273	0.800866	0.889447	0.909548
	chr18	11453019	CHG	0.560748	0.275862	0.333333	0.38	0.388889	0.27451	0.196429	0.3625	0.368421	0.461538
	chr18	11455055	CG	0.704082	0.402439	0.659341	0.662983	0.425	0.605263	0.728814	0.587302	0.774648	0.556291
	chr18	11455092	CG	0.97619	0.697368	0.955056	1	0.74359	1	0.839286	0.79661	0.955556	1
	chr18	11456827	CG	0.922078	0.558824	0.52	0.717391	0.702703	0.956989	0.714286	0.761905	0.854545	0.8
	chr18	11463056	CG	1	0.735849	0.965217	0.95941	0.795322	0.965517	0.981651	0.904959	0.952128	0.953488
	chr18	11465370	CG	0.725	0.0863309	0.777778	0.833333	0.491525	0.75	0.547619	0.752941	0.825	0.756757
	chr18	11466878	CG	0.704142	0.395833	0.714286	0.690722	0.523529	0.782609	0.732143	0.75	0.81761	0.735294
	chr18	11466893	CG	0.79096	0.505155	0.808743	0.71134	0.685864	0.736842	0.808743	0.607143	0.775	0.791045
	chr18	11468067	CG	0.846154	0.566667	0.870968	0.804878	0.652174	0.864	0.904762	0.818182	0.96	0.938776
	chr18	15473975	CG	0.842308	0.56383	0.896552	0.890411	0.640449	0.815618	0.918919	0.793103	0.894737	0.921875
	chr18	18249676	CG	0.2	0.794118	0.869565	0.625	0.642857	0.4	0.945455	0.636364	0.69697	0.962963
	chr18	18249681	CG	0.15	0.764706	0.956522	0.5625	0.428571	0.5	0.890909	0.636364	0.69697	0.962963
	chr18	18249683	CG	0.15	0.764706	0.913043	0.65625	0.714286	0.5	0.890909	0.681818	0.727273	0.962963
	chr18	18249699	CG	0.15	0.764706	0.913043	0.625	0.714286	0.6	0.890909	0.55	0.727273	0.962963
	chr18	30851386	CG	0.886792	0.566667	1	0.942857	0.833333	0.879518	0.852941	0.911765	0.885714	1
	chr18	30851447	CG	0.764706	0.448276	0.851852	0.969697	0.829268	0.794737	0.864865	0.870968	0.926829	0.869565
	chr18	30854334	CG	0.804348	0.101124	0.810811	0.509804	0.487805	0.83871	0.454545	0.5	0.692308	0.533333
	chr18	52998261	CG	0.941176	0.571429	1	0.966102	1	1	0.909091	1	0.958333	0.914894
	chr18	52998275	CG	0.970588	0.571429	0.931818	0.966102	0.956522	1	0.969697	0.923077	1	1
	chr18	52998280	CG	0.941176	0.571429	0.954545	0.966102	0.956522	1	0.969697	0.897436	1	0.914894
	chr18	52998285	CG	0.970588	0.571429	1	0.966102	1	0.833333	0.969697	0.846154	0.979167	1
	chr18	54208616	CG	0.576923	0.117647	0.142857	0.346154	0.434783	0.714286	0.206897	0.518519	0.0727273	0.105263
	chr18	56072704	CG	0.931818	0.538462	0.8125	0.9375	0.865385	0.782609	1	0.625	0.95	0.955556
	chr18	56072731	CG	0.977273	0.615385	0.875	0.958333	1	0.875	0.967213	0.85	0.975	1
	chr18	58223846	CG	0.779661	0.142857	0.347826	0.64	0.6	0.938525	0.371429	0.421053	0.6	0.96875
	chr18	58223863	CG	0.3	0	0.32	0.416667	0.533333	0.314516	0.333333	0.0869565	0.340426	0.0277778
	chr18	58223886	CG	0.403509	0.111111	0.304348	0.461538	0.727273	0.35102	0.297297	0.05	0.340426	0.0285714
	chr18	62336861	CG	0.959184	0.653061	0.863636	0.95082	0.930233	0.923077	0.915254	0.913043	0.979592	0.847826
	chr18	62336873	CG	1	0.71134	0.954545	0.918033	0.902439	1	0.982759	0.934783	1	0.913043
	chr18	62336891	CG	1	0.588235	0.918919	0.94	0.9375	1	0.934426	0.925926	0.944444	0.708333
	chr18	62336896	CG	0.958333	0.666667	0.954545	0.95082	0.976744	0.916667	0.862069	0.977778	0.958333	0.956522
	chr18	62623027	CG	0.823529	0.318182	0.676471	0.558824	0.9375	0.846154	0.757576	0.755556	0.828571	0.837838
	chr18	62677415	CG	0.894737	0.5	0.933333	0.877551	0.585366	0.666667	0.714286	0.731707	0.829268	0.913043
	chr18	63150486	CG	0.7	1	0.795455	0.918919	0.83871	0.875	1	0.785714	0.976744	0.666667
	chr18	63687038	CG	0.655172	0.173077	0.594595	0.76087	0.536585	0.333333	0.839286	0.295455	1	0.806452
	chr18	63687039	CG	0.725	0.25	0.590909	0.58209	0.44	0.5625	0.80597	0.169492	0.980769	0.68
	chr18	63687042	CG	0.793103	0.27451	0.594595	0.652174	0.487805	0.25	0.660714	0.181818	0.960784	0.774194
	chr18	63687048	CG	0.785714	0.254902	0.594595	0.76087	0.634146	0.416667	0.892857	0.318182	0.94	0.741935
	chr18	63729044	CG	0.969697	0.54386	0.906977	0.954545	1	0.809524	0.981481	0.90625	1	0.969697
	chr18	63729047	CG	0.969697	0.586207	1	0.954545	1	0.954545	1	1	0.977778	1
	chr18	63729059	CG	0.966667	0.575	1	1	1	1	0.98	0.928571	0.931818	0.966667
	chr18	63729060	CG	0.969697	0.586207	0.953488	0.954545	0.918919	0.913043	1	1	1	1
	chr18	63729062	CG	1	0.62069	1	0.954545	0.945946	0.913043	0.944444	1	1	1
	chr18	63729064	CG	1	0.614035	0.930233	0.931818	1	0.869565	0.981481	0.96875	0.977778	1
	chr18	64206767	CG	0.382979	0.0526316	0.0967742	0.428571	0	0.0714286	0.205882	0.0425532	0.37037	0.38
	chr18	64206775	CG	0.361702	0.0526316	0	0.303571	0.0238095	0	0.117647	0.0212766	0.203704	0.42
	chr19	4125	CG	0.746988	0.42	0.95	0.769231	0.451613	0.779221	0.903226	0.428571	0.727273	0.833333
	chr19	7593	CG	0.736364	0.313433	0.839286	0.631579	0.618357	0.680556	0.481203	0.74359	0.592105	0.628571
	chr19	7603	CG	0.770642	0.289062	0.818182	0.625	0.6875	0.810811	0.503937	0.818182	0.662338	0.666667
	chr19	7622	CG	0.601852	0.227941	0.690909	0.539474	0.456731	0.583333	0.393939	0.620253	0.571429	0.557143
	chr19	7630	CG	0.563107	0.192593	0.696429	0.592105	0.4375	0.627907	0.346154	0.531646	0.558442	0.585714
	chr19	14091	CG	0.282486	0.027027	0.503597	0.494545	0.411458	0.372093	0.318033	0.551613	0.521605	0.470588
	chr19	14112	CG	0.356941	0.0149254	0.728261	0.69395	0.510417	0.569231	0.570492	0.641026	0.726154	0.589147
	chr19	14124	CG	0.358824	0.00704225	0.668394	0.696154	0.554817	0.594059	0.561753	0.608365	0.745223	0.635135
	chr19	14127	CG	0.404692	0.00352113	0.782383	0.773077	0.667774	0.67	0.589641	0.688213	0.817891	0.594595
	chr19	14135	CG	0.95	0.625	0.939759	0.886364	0.816667	0.652174	0.946429	0.9375	0.930233	0.972973
	chr19	18520	CG	0.931129	0.380567	0.951613	0.926829	0.848276	0.877551	0.738095	0.925	0.936283	0.973154
	chr19	37615	CG	0.957447	0.62069	0.960784	0.888889	0.782258	1	0.976744	0.966667	0.883495	0.942857
	chr19	37636	CG	0.835616	0.52381	0.879433	0.857143	0.697987	0.877551	0.878505	0.878049	0.939655	0.932203
	chr19	60804	CG	0.494118	0.0625	0.4	0.571429	0.315789	0.335766	0.368421	0.625	0.409091	0.333333
	chr19	64316	CHH	0.769053	0.508475	0.625	0.653846	0.5	0.626011	0.566667	0.666667	0.7	0.6
	chr19	64321	CG	0.746269	0.382353	0.416667	0.53125	0.5	0.293092	0.492958	0.5	0.883721	0.454545
	chr19	64568	CG	0.939394	0.680791	0.910448	0.945205	0.853909	0.911765	0.924399	0.92	0.941935	0.944444
	chr19	66891	CG	0.630719	0.344398	0.790043	0.692722	0.553525	0.603704	0.751908	0.671429	0.793594	0.781734
	chr19	66920	CG	0.786667	0.419753	0.928416	0.876344	0.73107	0.727626	0.863118	0.867299	0.907801	0.879257
	chr19	66921	CG	0.92	0.626168	0.932692	0.871622	0.815534	0.961538	0.956044	0.861111	0.929825	0.923077
	chr19	70114	CG	0.684211	0.400602	0.782857	0.794118	0.569231	0.793651	0.710345	0.61194	0.802721	0.628931
	chr19	70134	CG	0.694444	0.399361	0.730539	0.748092	0.703297	0.719298	0.822222	0.677419	0.77305	0.791946
	chr19	70137	CG	0.861111	0.504792	0.88024	0.862595	0.769231	0.892857	0.859259	0.806452	0.893617	0.85906
	chr19	70145	CG	0.944056	0.664537	0.964072	1	0.868132	0.777778	0.947761	0.943548	0.943262	0.945946
	chr19	71626	CG	0.9	0.444444	0.916667	0.866667	0.8	0.764706	0.83871	0.791667	0.980769	0.928571
	chr19	5747157	CG	0.972222	0.621622	1	1	0.894737	1	0.977778	0.939394	0.935484	1
	chr19	11943373	CG	0.625	0.170213	0.744186	0.2	0.0714286	0.0769231	0.119048	0.710526	0.05	0.74359
	chr19	11943376	CG	0.59375	0.12766	0.534884	0.2	0.0344828	0.153846	0.166667	0.552632	0.05	0.74359
	chr19	11943377	CG	0.84	0.333333	0.574468	0.210526	0.0857143	0.294118	0.122807	0.463415	0.113636	0.761905
	chr19	19580584	CG	0.617021	1	0.982143	0.965517	0.924528	1	0.967213	1	1	1
	chr19	19834517	CG	0.333333	0	0	0.0232558	0	0.0166667	0.0258065	0	0.0540541	0
	chr19	21028487	CG	0.9375	0.491803	0.96875	0.966667	0.870968	0.777778	0.952381	0.913043	0.971429	1
	chr19	21028500	CG	0.909091	0.442623	0.90625	0.9	0.741935	0.722222	0.916667	0.695652	0.985714	0.925373
	chr19	21028507	CG	0.969697	0.590164	0.875	0.916667	0.933333	0.888889	0.964286	0.782609	0.985714	0.970149
	chr19	21028521	CG	0.935484	0.516667	0.83871	0.949153	0.884615	0.8125	0.939759	0.822222	0.985507	0.984375
	chr19	23185117	CHH	0.485714	0.0597015	0.525	0.537037	0.357143	0.333333	0.132075	0.470588	0.450704	0.0384615
	chr19	23185122	CHH	0.514286	0.0447761	0.55	0.537037	0.357143	0.333333	0.132075	0.470588	0.464789	0.0384615
	chr19	23656925	CG	0.705882	0.176471	0.241379	0.0416667	0.482759	0.166667	0.571429	0.25641	0.0188679	0.424242
	chr19	23656930	CG	0.558824	0.0588235	0.103448	0	0.241379	0.0833333	0.457143	0.282051	0.0188679	0.212121
	chr19	23656933	CG	0.617647	0.176471	0.241379	0.0208333	0.448276	0.0833333	0.542857	0.307692	0.0188679	0.393939
	chr19	23656940	CG	0.588235	0.0588235	0.275862	0.0416667	0.344828	0.166667	0.6	0.153846	0.04	0.272727
	chr19	23656942	CG	0.5	0	0.137931	0.0208333	0.344828	0.166667	0.485714	0.025641	0.0377358	0.151515
	chr19	23656955	CG	0.727273	0.1875	0.25	0.0444444	0.535714	0.272727	0.617647	0.416667	0.0961538	0.421875
	chr19	35490851	CHH	0.337662	0.0701754	0.375	0.329114	0.430556	0.307692	0.137255	0.384615	0.461538	0.272727
	chr19	35859175	CHH	0.455882	0.90625	0.553846	0.581818	0.538462	0.5	0.681818	0.405797	0.383838	0.47561
	chr19	39386549	CG	0.956522	0.416667	0.928571	0.76	0.684211	0.75	0.888889	0.76	0.923077	1
	chr19	40482991	CG	0.814815	0.153846	0.9	0.727273	0.25	0.578947	0.724138	0.444444	0.571429	0.5
	chr19	40487485	CG	0.874296	0.618729	0.921348	0.913319	0.744501	0.851406	0.842233	0.848306	0.905292	0.929864
	chr19	40487514	CG	0.655172	0.401007	0.713318	0.706383	0.515306	0.65368	0.686275	0.667651	0.766854	0.648526
	chr19	43022913	CHH	0.5	0	0.456522	0.509804	0.581395	0.454545	0.2	0.541667	0.712329	0.607843
	chr19	43022914	CHH	0.545455	0	0.511628	0.565217	0.625	0.454545	0.2	0.636364	0.731343	0.680851
	chr19	43367827	CG	1	0.314286	0.481481	0.68	0.789474	0.888889	0.877551	0.65625	0.904762	0.8
	chr19	48417268	CG	0.638889	0.189189	0.35	0.705882	0.585366	0.555556	0.821429	0.28125	0.95	0.28
	chr19	48417269	CG	0.75	0.295082	0.325	0.653061	0.5	0.428571	0.816901	0.405405	0.978723	0.424242
	chr19	51915549	CHG	0.974359	0.580645	1	1	0.958333	0.875	0.916667	0.966667	1	0.976744
	chr19	53342374	CG	1	0.704545	0.833333	1	1	1	0.983607	0.942857	0.973684	0.931034
	chr19	53342378	CG	1	0.704545	0.833333	0.971429	0.935484	0.818182	0.967213	1	0.947368	0.793103
	chr19	53342389	CG	1	0.704545	0.8	1	0.935484	0.818182	0.967213	0.971429	0.973684	0.827586
	chr19	53342401	CG	1	0.681818	0.8	1	0.967742	1	0.983607	0.942857	0.973684	0.827586
	chr19	55846911	CG	0.607843	0.217391	0.266667	0.55	0.362069	0.583333	0.545455	0.22449	0.32	0.347826
	chr19	57047616	CHH	0.472222	0.173913	0.508772	0.574713	0.38961	0.52381	0.452991	0.363636	0.46789	0.492958
	chr19	57142005	CHH	0.640625	0.968254	0.611111	0.684211	0.619718	0.555556	0.875	0.597701	0.542857	0.556962
	chr19	57345350	CG	0.80916	0.52439	0.87766	0.906077	0.665493	0.821782	0.83871	0.765957	0.822222	0.887417
	chr19	57345400	CG	0.813333	0.5	0.793103	0.771084	0.702128	0.756098	0.852459	0.666667	0.893333	0.837398
	chr19	57346818	CG	0.630137	0.191919	0.726852	0.870968	0.506329	0.72973	0.657143	0.677249	0.75	0.680628
	chr19	57346826	CG	0.527027	0.169811	0.53211	0.674603	0.41841	0.573333	0.628571	0.474227	0.631034	0.450262
	chr19	57346838	CG	0.689189	0.226415	0.766055	0.785714	0.644351	0.647887	0.642857	0.735751	0.8	0.827225
	chr19	57346841	CG	0.77027	0.226415	0.876147	0.887931	0.807531	0.929577	0.714286	0.756477	0.858131	0.853403
	chr19	57348177	CG	0.695122	0.346154	0.725	0.571429	0.355263	0.729167	0.702381	0.7	0.576271	0.694444
	chr19	57348185	CG	0.924242	0.618182	0.878788	0.92	0.771429	0.857143	0.938462	0.84375	0.945946	0.892857
	chr19	57348186	CG	0.85641	0.545455	0.945946	0.942029	0.746212	0.876033	0.782353	0.938547	0.946667	0.936842
	chr19	57348195	CG	0.944444	0.684211	0.939394	1	0.970588	0.86	0.953846	0.90625	0.973684	0.931034
	chr19	57348196	CG	0.88	0.559322	0.968326	0.949275	0.837736	0.873016	0.78209	0.921788	0.933628	0.927083
	chr19	57348215	CG	0.685714	0.381988	0.709251	0.658451	0.517986	0.644928	0.632184	0.681319	0.78355	0.721649
	chr19	57349319	CG	0.810811	0.363636	0.789474	0.966667	0.53125	0.76087	0.914286	0.857143	0.92	0.777778
	chr19	57349442	CG	0.72973	0.15	0.701299	0.537313	0.431818	0.666667	0.418367	0.654545	0.411765	0.512821
	chr19	57354633	CG	1	0.666667	1	1	1	1	1	0.944444	0.904762	1
	chr19	57728208	CG	0.653846	1	0.919414	0.911504	0.921788	0.88	0.951456	0.825	0.904348	0.816667
	chr19	58506677	CG	0.8	0.218182	0.913043	0.75	0.933333	0.875	0.581818	0.538462	0.862069	0.78125
	chr19	58506681	CG	0.575758	0.107143	0.863636	0.755556	0.866667	0.875	0.654545	0.5	0.833333	0.393939
	chr19	58506686	CG	0.545455	0.0892857	0.782609	0.511111	0.666667	0.75	0.454545	0.333333	0.633333	0.515152
	chr19	58506688	CG	0.90625	0.321429	0.913043	0.866667	1	1	0.672727	0.555556	0.733333	0.757576
	chr19	61922612	CG	0.784091	0.389831	0.897059	0.76087	0.646341	0.850575	0.691489	0.897959	0.844444	0.836957
	chr19	61922622	CG	0.79798	0.4	0.897059	0.78022	0.707317	0.866667	0.721649	0.89899	0.875912	0.791209
	chr19	61922641	CG	0.833333	0.337838	0.75	0.659091	0.497041	0.621951	0.653543	0.720339	0.71875	0.708333
	chr19	61922649	CG	0.651376	0.281879	0.76	0.636364	0.464286	0.680556	0.624	0.677966	0.7375	0.71875
	chr19	61928000	CG	0.732283	0.431373	0.757009	0.777778	0.674157	0.794872	0.690476	0.619048	0.847059	0.767123
	chr19	61928027	CG	0.953125	0.584906	0.878505	0.909091	0.896296	0.878049	0.755556	0.953125	0.976471	0.96
	chr19	61928037	CG	0.915385	0.588235	0.95283	0.91	0.855556	0.95122	0.704545	0.936508	0.917647	0.909091
	chr19	61928046	CG	0.982143	0.7	1	0.970588	0.890625	0.9375	1	0.974684	1	0.904762
	chr19	63738326	CG	0.625	1	0.692308	0.859155	0.942308	0.866667	0.936508	0.967742	0.941176	0.82
	chr19	63738341	CG	0.444444	1	0.764706	0.875	0.928571	1	0.973684	0.976744	1	0.652174
	chr19	63738344	CG	0.37037	1	0.722222	0.9375	1	0.916667	0.947368	1	0.964286	0.695652
	chr2	140381	CG	0.771812	0.517958	0.736842	0.72	0.630802	0.705128	0.82643	0.719807	0.842365	0.79798
	chr2	8753845	CG	0.952381	0.666667	0.986667	0.961538	0.871429	0.829268	0.938462	0.931034	1	0.989474
	chr2	20832739	CG	0.441176	0	0.0666667	0.0810811	0	0	0.15	0	0.186047	0.0731707
	chr2	72913891	CG	0.441176	0	0.136364	0.25	0.243243	0.181818	0.178571	0.222222	0.236364	0.388889
	chr2	73826704	CG	1	0.632479	0.951872	0.92623	0.851852	0.848485	0.91791	0.97	0.978261	0.911111
	chr2	100641997	CG	0.547945	0.0924855	0.545455	0.411765	0.333333	0.783333	0.279412	0.458333	0.6	0.736842
	chr2	100642012	CG	0.492958	0.0780347	0.727273	0.5625	0.370968	0.672414	0.164179	0.434783	0.357143	0.789474
	chr2	100643667	CG	0.723586	0.472175	0.817476	0.797468	0.566528	0.777151	0.754386	0.75257	0.809859	0.776614
	chr2	100643817	CG	0.719626	1	0.810345	0.759259	0.79235	0.848485	0.813559	0.601504	0.722973	0.875
	chr2	100648530	CG	0.734694	0.107527	0.763158	0.6875	0.413043	0.578947	0.446429	0.707317	0.571429	0.433333
	chr2	100648538	CG	0.555556	0.166667	0.6	0.623853	0.463415	0.605263	0.528571	0.516129	0.663043	0.604278
	chr2	100648550	CG	0.555556	0.177778	0.697183	0.617021	0.506579	0.574074	0.621212	0.560606	0.704225	0.690722
	chr2	100653928	CG	0.882353	0.592593	0.959184	0.859649	0.863874	0.914894	0.828571	0.921569	0.95082	0.925
	chr2	100653936	CG	0.886364	0.55	0.923077	0.915254	0.861538	0.946429	0.864865	0.924528	0.888889	0.952381
	chr2	100653946	CG	0.905263	0.57377	0.836364	0.866667	0.825	0.875	0.692308	0.909091	0.867647	0.813953
	chr2	100658713	CG	0.833333	0.509642	0.807947	0.821138	0.634518	0.761194	0.788288	0.770833	0.852018	0.727273
	chr2	100658721	CG	0.601942	0.252199	0.653846	0.685039	0.49763	0.587302	0.706667	0.64455	0.72807	0.777778
	chr2	100658736	CG	0.87234	0.563218	0.855263	0.876106	0.818627	0.783333	0.890995	0.850746	0.906667	0.917647
	chr2	100669203	CG	0.808511	0.388889	0.9375	0.866667	0.73913	0.913043	0.806452	0.871795	0.944444	0.871795
	chr2	104560791	CHG	0.357143	0	0.363636	0.311111	0.38	0.333333	0.046875	0.376623	0.291139	0.347826
	chr2	104560792	CG	0.357143	0	0.4	0.311111	0.4	0.333333	0.0625	0.376623	0.291139	0.391304
	chr2	106876999	CG	0	0.375	0.0714286	0.0606061	0.142857	0	0.0666667	0.0625	0.0930233	0.0344828
	chr2	119675807	CHG	0.375	0	0.428571	0.465116	0.130435	0.4	0.416667	0.0625	0.56	0.513514
	chr2	124768383	CG	0.886228	0.582609	0.928	0.918575	0.807095	0.918239	0.908019	0.957143	0.935714	0.95302
	chr2	124768390	CG	0.964072	0.534783	0.893788	0.94898	0.902439	0.87037	0.865566	0.942953	0.956989	0.963211
	chr2	124768404	CG	0.952096	0.682609	0.952	0.920918	0.891353	0.962963	0.924706	0.912752	0.932143	0.960133
	chr2	124768423	CG	0.954839	0.582609	0.948104	0.946292	0.901786	0.956204	0.961722	0.946309	0.964286	0.980066
	chr2	124786266	CG	0.96875	0.549133	0.969697	0.95	0.857143	0.818182	0.875	0.909091	0.85	0.75
	chr2	131594035	CG	0.795455	0.385965	0.416667	0.625	0.848485	0.666667	0.490566	0.589744	0.433333	0.756757
	chr2	131594053	CG	0.75	0.276596	0.5	0.660714	0.694444	0.363636	0.576271	0.547619	0.469388	0.341463
	chr2	131594058	CG	0.794872	0.255319	0.46875	0.696429	0.694444	0.454545	0.525424	0.487805	0.510204	0.365854
	chr2	131594071	CG	0.710526	0.191489	0.40625	0.607143	0.666667	0.444444	0.457627	0.375	0.428571	0.365854
	chr2	131594075	CG	0.772727	0.339286	0.457143	0.564103	0.8125	0.454545	0.5	0.394737	0.37931	0.638889
	chr2	133350245	CG	0.97561	0.677083	0.927711	0.925373	0.917526	0.821429	0.913043	0.903382	0.949527	0.928571
	chr2	133350261	CG	0.921053	0.659574	0.843373	0.940299	0.85567	0.923077	0.875	0.869565	0.86859	0.847458
	chr2	133351094	CG	0.333333	0.0555556	0.545455	0.555556	0.238806	0.409396	0.15	0.5	0.428571	0.368421
	chr2	133351632	CG	0.877698	0.603416	0.849462	0.825	0.739683	0.935484	0.822183	0.856	0.859091	0.738095
	chr2	135671568	CG	0.233333	0.888889	0.583333	0.9375	1	1	1	1	0.96875	0.55814
	chr2	135671577	CG	0.3	0.944444	0.611111	0.958333	0.980392	1	0.954545	0.918367	0.921875	0.604651
	chr2	135671583	CG	0.266667	0.944444	0.638889	0.9375	0.980392	1	1	0.98	0.90625	0.72093
	chr2	135671605	CG	0.344828	0.941176	0.571429	1	1	0.916667	0.857143	1	0.967742	0.571429
	chr2	135802349	CG	1	0.481481	0.956522	0.947368	0.766667	0.888889	0.955224	1	0.935484	0.644444
	chr2	136169647	CG	0.967742	0.575	0.885714	0.970588	0.911765	1	0.978723	0.870968	0.978261	0.928571
	chr2	136169648	CG	0.953488	0.588235	0.948718	0.918367	1	1	0.962264	0.921569	0.918033	0.97619
	chr2	136169666	CG	0.966667	0.525	0.941176	1	0.970588	1	0.93617	0.935484	1	0.952381
	chr2	136169667	CG	1	0.607843	0.871795	0.92	1	1	0.90566	0.961538	1	0.928571
	chr2	136210587	CG	1	0.571429	0.97619	1	1	0.9375	0.982759	0.864865	0.942308	1
	chr2	136210590	CG	1	0.530612	1	1	0.939394	1	0.95	0.864865	0.961538	1
	chr2	136210592	CG	0.972222	0.56	1	0.914286	0.969697	1	0.933333	0.864865	0.942308	1
	chr2	136210594	CG	0.972222	0.58	0.952381	1	0.969697	1	0.983333	1	0.961538	0.904762
	chr2	136210622	CG	1	0.6	1	0.942857	1	1	0.983333	1	0.942308	1
	chr2	136210628	CG	1	0.612245	0.95122	0.941176	0.9375	0.866667	0.982759	0.805556	0.980392	1
	chr2	137022485	CG	1	0.72	0.944444	1	0.948718	0.97619	0.974359	0.966667	1	0.947368
	chr20	2063837	CG	0.908451	0.652439	0.902439	0.848101	0.739583	0.9	0.827586	0.917197	0.950673	0.917722
	chr20	14755318	CHH	0.0129534	0.263393	0.00618238	0.0815451	0.0381426	0.00892857	0.311828	0.00600601	0.0101868	0.0117096
	chr20	14755322	CG	0.65544	0.27897	0.661515	0.733906	0.456343	0.616071	0.502564	0.558912	0.744898	0.615925
	chr20	14759893	CG	0.689655	0.117647	0.666667	0.647059	0.294118	0.585366	0.75	0.615385	0.6875	0.764706
	chr20	14759963	CG	0.848485	0.567073	0.901869	0.847716	0.701587	0.8	0.909091	0.816143	0.915058	0.854962
	chr20	14760008	CG	0.782609	0.522013	0.774648	0.765306	0.675241	0.753425	0.807487	0.727273	0.809339	0.794872
	chr20	14787148	CG	1	0.613636	0.97619	0.944444	0.882353	0.777778	0.983051	0.978723	0.971429	1
	chr20	14787273	CG	0.76	0.12987	0.64	0.705882	0.5	0.75	0.555556	0.76	0.625	0.64
	chr20	14787285	CG	0.708333	0.1625	0.714286	0.709677	0.515152	0.5	0.407407	0.615385	0.6875	0.875
	chr20	14787329	CG	0.931264	0.642379	0.955497	0.925636	0.813688	0.917391	0.941053	0.885277	0.960648	0.942529
	chr20	15765068	CG	0.931937	0.673267	0.944625	0.908537	0.860377	0.916667	0.933852	0.915344	0.927632	0.962687
	chr20	48552656	CG	0.763682	0.439554	0.826667	0.778049	0.643991	0.781022	0.793939	0.712381	0.799632	0.783582
	chr20	48557262	CG	0.833333	0.397436	0.75	0.5625	0.69697	0.633333	0.888889	0.75	0.744186	0.756098
	chr20	48557268	CG	1	0.649351	0.833333	1	0.8	0.914634	0.927536	0.9375	0.906977	0.875
	chr20	48559345	CHG	0.551724	1	0.625	1	0.910448	0.7	0.902439	0.777778	0.888889	0.846154
	chr20	66337282	CG	0.542857	0.200913	0.690789	0.679245	0.491597	0.556391	0.597403	0.568862	0.701754	0.703226
	chr20	66337290	CG	0.574468	0.234513	0.730263	0.728395	0.478632	0.550633	0.6625	0.689024	0.745665	0.741935
	chr20	66337319	CG	0.806122	0.343023	0.897059	0.9	0.687023	0.833333	0.73913	0.828947	0.868421	0.797468
	chr20	66337327	CG	0.833333	0.352201	0.890625	0.893333	0.648	0.746988	0.810345	0.842857	0.850746	0.842857
	chr20	66611235	CG	0.806452	0.277778	0.52	0.708333	0.589744	0.659091	0.785714	0.805556	1	0.933333
	chr20	66611245	CG	0.911765	0.473684	0.851852	1	0.904762	0.895833	1	0.953704	0.93913	0.866667
	chr20	66611263	CG	0.715385	0.464286	0.765625	0.692982	0.568966	0.69863	0.792208	0.819277	0.805085	0.555556
	chr20	71332397	CG	0.617647	1	0.685714	0.897959	0.9	0.7	1	0.763158	0.886364	0.59375
	chr20	71394048	CG	1	0.5	0.973684	0.979592	1	1	1	0.981481	0.964286	0.914894
	chr20	71394053	CG	1	0.5	0.973684	1	1	1	0.965517	0.962963	0.982143	0.957447
	chr20	71394065	CG	0.865385	0.478261	0.947368	0.938776	0.948718	0.9	0.948276	0.944444	0.964286	0.93617
	chr21	2018159	CG	0.758065	0.408163	0.891156	0.864516	0.829545	0.809524	0.869048	0.766129	0.892473	0.833866
	chr21	2018164	CG	0.806452	0.387755	0.890411	0.774194	0.863636	0.826923	0.869048	0.766129	0.902174	0.886364
	chr21	2018166	CG	0.631148	0.270833	0.717241	0.632258	0.613636	0.567308	0.702381	0.528455	0.76087	0.741214
	chr21	2018168	CG	0.865546	0.387755	0.958904	0.903226	0.784091	0.854369	0.928571	0.895161	0.880435	0.916667
	chr21	2018567	CG	0.641026	0.0512821	0.833333	0.642857	0.45	0.767677	0.326923	0.666667	0.588235	0.738095
	chr21	2018575	CG	0.659574	0.227273	0.7	0.76	0.692308	0.688	0.631579	0.916667	0.846154	0.837838
	chr21	2018576	CG	0.684211	0.15	0.608696	0.666667	0.5625	0.592105	0.571429	0.64	0.71875	0.743243
	chr21	2018579	CG	0.895833	0.363636	1	1	0.846154	0.92126	0.894737	0.833333	0.846154	1
	chr21	2018580	CG	0.831169	0.2	0.869565	0.833333	0.848485	0.764331	0.611111	0.84	0.8125	0.853333
	chr21	2018583	CG	0.955556	0.35	1	1	1	0.982301	1	1	1	1
	chr21	2018584	CG	0.701299	0.125	0.944444	0.857143	0.636364	0.751634	0.583333	0.869565	0.787879	0.710526
	chr21	2018587	CG	0.938776	0.318182	1	0.923077	0.923077	0.904	1	0.769231	0.666667	0.947368
	chr21	2018588	CG	0.782051	0.175	0.782609	0.766667	0.818182	0.727848	0.567568	0.88	0.878788	0.868421
	chr21	2018591	CG	0.979592	0.363636	0.909091	1	0.923077	0.929134	1	0.923077	0.916667	1
	chr21	2018592	CG	0.871795	0.2	0.956522	0.9	0.818182	0.867925	0.72973	0.92	0.966667	0.907895
	chr21	2018593	CG	0.897959	0.363636	0.909091	0.923077	1	0.914729	1	0.846154	0.75	1
	chr21	2018594	CG	0.736842	0.175	0.956522	0.733333	0.787879	0.786164	0.72973	0.76	0.878788	0.802632
	chr21	2018595	CG	0.918367	0.318182	0.909091	0.884615	0.846154	0.928571	0.947368	1	0.833333	0.95
	chr21	2018596	CG	0.807692	0.184211	1	0.75	0.818182	0.805031	0.702703	0.84	0.878788	0.868421
	chr21	2018606	CHH	0.833333	0.179487	0.954545	0.833333	0.735294	0.801242	0.675676	0.84	0.764706	0.866667
	chr21	2018624	CG	0.925	0.357143	1	0.9	0.944444	0.922078	0.809524	0.866667	0.96	0.93617
	chr21	2018633	CG	0.970588	0.454545	1	0.823529	0.9375	0.938462	0.941176	1	0.956522	0.95122
	chr21	2018636	CG	0.857143	0.3	0.818182	0.733333	0.8	0.78125	0.705882	0.5	0.863636	0.833333
	chr21	2105919	CG	0.980198	0.695652	1	0.930693	0.802817	0.731707	0.905172	0.921053	0.942857	0.953271
	chr21	2106101	CG	0.889862	0.627335	0.918675	0.899489	0.767213	0.858093	0.888052	0.859337	0.930568	0.899101
	chr21	2115032	CG	0.913462	0.625	1	0.764706	0.777778	0.975	0.736842	0.666667	1	0.818182
	chr21	2122643	CG	1	0.727273	0.960784	0.945455	0.981132	1	0.980769	0.956522	1	0.969231
	chr21	2123435	CG	0.906977	0.470588	0.85	0.925926	0.717391	0.833333	0.85	0.769231	0.888889	0.928571
	chr21	2126287	CG	1	0.7	0.96875	0.91762	0.711111	0.931034	0.896552	0.961538	0.958763	0.96519
	chr21	2126301	CG	0.848066	0.579787	0.891304	0.855263	0.721311	0.918182	0.857143	0.826087	0.904523	0.928793
	chr21	5955370	CHH	0.96875	0.25	1	0.95	0.967742	1	1	0.96875	0.973684	0.857143
	chr21	8231588	CG	1	0.6875	1	0.925	1	1	0.969697	1	1	0.98
	chr21	8231594	CG	1	0.671875	0.970588	1	1	0.909091	0.969697	1	0.941176	0.959184
	chr21	8231597	CG	1	0.65625	0.970588	0.975	1	0.909091	0.939394	0.973684	0.971429	0.96
	chr21	10779240	CG	0.676471	0.190476	0.513514	0.183673	0.27907	0.222222	0.385965	0.55102	0.208333	0.854167
	chr21	10779244	CG	0.833333	0.261905	0.513514	0.22449	0.232558	0.222222	0.280702	0.510204	0.333333	0.770833
	chr21	10779250	CG	0.777778	0.214286	0.594595	0.244898	0.209302	0.222222	0.350877	0.583333	0.333333	0.75
	chr21	10779259	CG	0.805556	0.214286	0.540541	0.22449	0.232558	0.222222	0.280702	0.583333	0.3125	0.729167
	chr21	10787522	CG	0.787879	0.307692	0.909091	0.466667	0.212121	0.2	0.630435	0.393939	0.425	0.847826
	chr21	10787529	CG	0.764706	0.282051	0.969697	0.422222	0.181818	0.2	0.543478	0.515152	0.45	0.891304
	chr21	10787541	CG	0.647059	0.205128	0.787879	0.355556	0.125	0.2	0.413043	0.333333	0.2	0.847826
	chr21	10787543	CG	0.647059	0.128205	0.848485	0.288889	0.0606061	0.2	0.413043	0.393939	0.15	0.826087
	chr21	19876998	CG	0.73913	0.0487805	0.916667	0.596774	0.670732	0.8	0.514286	0.666667	0.619048	0.7
	chr21	19877021	CG	0.461538	0.0432099	0.735294	0.45	0.428571	0.866667	0.424242	0.461538	0.4	0.564103
	chr21	20114576	CG	0.807692	0.507692	0.777778	0.636364	0.595238	0.810811	0.94	0.6	0.910448	0.933333
	chr21	24335968	CG	0.969697	0.372881	0.296296	0.716667	0.526316	0.444444	0.910714	0.25	1	0.416667
	chr21	24335978	CG	0.969697	0.3	0.301887	0.733333	0.605263	0.777778	0.910714	0.395833	0.961538	0.416667
	chr21	24335980	CG	0.727273	0.233333	0.314815	0.666667	0.394737	0.222222	0.875	0.166667	0.961538	0.333333
	chr21	24335989	CG	0.848485	0.366667	0.339623	0.716667	0.473684	0.444444	0.892857	0.270833	1	0.388889
	chr21	24697117	CG	0.916667	0.627907	0.928571	0.925926	0.860465	0.897436	0.9375	0.884615	0.877193	0.965517
	chr21	26061898	CG	0.571429	0	0.846154	0.727273	0.576923	0.703704	0.7	0.857143	0.75	0.611111
	chr21	26061926	CG	0.745455	0.375	0.927273	0.95	0.735294	0.629032	0.925	0.958333	0.933333	0.769231
	chr21	26061939	CG	1	0.607143	0.963855	0.84127	0.869565	0.875	0.904762	0.916667	0.931034	0.810811
	chr21	26063372	CG	0.894977	0.497959	0.901639	0.846154	0.74359	0.763889	0.741573	0.898148	0.934272	0.906977
	chr21	26063382	CG	0.945455	0.526104	0.983471	0.811189	0.813776	0.739726	0.74812	0.931193	0.957346	0.907692
	chr21	26063401	CG	0.751773	0.420339	0.69378	0.759615	0.596349	0.59542	0.647727	0.717949	0.788274	0.775758
	chr21	26063408	CG	0.672213	0.417391	0.731638	0.755776	0.595177	0.680912	0.710682	0.688235	0.801813	0.71223
	chr21	26063409	CG	0.679856	0.310345	0.677885	0.634615	0.5	0.625	0.591429	0.678344	0.718033	0.618182
	chr21	26063423	CG	0.852151	0.557789	0.911179	0.885714	0.82947	0.875817	0.870707	0.879377	0.927019	0.90087
	chr21	26069182	CG	0.925532	0.64532	0.96875	0.945652	0.819672	0.957447	0.966667	0.927273	0.981132	0.866667
	chr21	32118199	CG	0.387755	0.0655738	0.255319	0.175439	0.407407	0	0.056338	0.0847458	0.08	0.230769
	chr21	32118207	CG	0.571429	0.180328	0.276596	0.236364	0.444444	0.125	0.056338	0.169492	0.08	0.410256
	chr21	56308583	CG	0.555556	0.147541	0.459459	0.513889	0.333333	0.333333	0.5	0.441176	0.764706	0.54
	chr21	56313532	CG	1	0.707006	0.95585	1	0.813131	1	0.994203	0.890785	1	0.971154
	chr21	56313653	CG	0.866667	0.587838	0.947368	0.916667	0.746032	0.808824	0.885496	0.903226	0.906977	1
	chr21	56313735	CG	0.875556	0.569231	0.935714	0.849802	0.70068	0.741667	0.830769	0.817778	0.924528	0.848485
	chr21	56317061	CG	0.839623	0.548387	0.666667	0.925	0.789474	0.811828	0.955556	0.96	0.8	0.836364
	chr21	56317068	CG	0.96	0.645161	0.933333	0.916667	0.878788	0.92	1	1	0.939394	0.960784
	chr21	56323414	CG	0.969697	0.384615	0.916667	0.868421	0.633333	0.891892	0.92	0.825	0.944444	0.941176
	chr21	56329261	CG	0.318182	0.0625	0.305556	0.354167	0.271186	0.410256	0.333333	0.272727	0.52381	0.444444
	chr21	56332325	CG	0.763889	0.454545	0.891892	0.934783	0.717949	0.711864	0.814815	0.8	0.86	0.757576
	chr21	57184350	CG	0.801843	0.502347	0.836478	0.808023	0.545455	0.666667	0.821739	1	0.850932	0.852941
	chr21	57184362	CG	0.737374	0.415385	0.818182	0.725664	0.6	0.675	0.777778	0.671642	0.763636	0.794872
	chr21	57184376	CG	0.70297	0.378788	0.8	0.690265	0.621849	0.64	0.72973	0.636364	0.660714	0.825
	chr21	64742049	CG	0.972973	0.631579	0.84375	0.958333	0.953488	1	0.821429	0.967742	0.769231	0.930233
	chr21	64742052	CG	0.973684	0.631579	0.84375	0.895833	0.976744	0.75	0.785714	0.935484	0.74359	0.883721
	chr21	64742058	CG	0.973684	0.611111	0.84375	0.9375	0.953488	1	0.892857	1	0.769231	0.953488
	chr21	64742064	CG	1	0.631579	0.875	0.958333	0.976744	1	0.928571	1	0.769231	0.953488
	chr21	64742072	CG	1	0.631579	0.8125	0.9375	0.976744	1	0.892857	0.967742	0.794872	0.860465
	chr21	66020082	CG	0.333333	0.85	0.710526	0.904762	0.657895	0.916667	0.915254	0.542857	0.953488	0.74359
	chr21	66020099	CG	0.3	0.825	0.763158	0.928571	0.684211	0.833333	0.898305	0.4	0.953488	0.692308
	chr21	66070123	CG	0.482759	0.921053	0.928571	0.914894	0.529412	0.785714	0.980392	0.702703	0.93617	0.978261
	chr21	68106534	CG	0.181818	0.869565	0.5	0.470588	0.428571	0.625	0.714286	0.725	0.897059	0.4
	chr21	68106538	CG	0.235294	0.913043	0.5	0.411765	0.257143	0.25	0.657143	0.7	0.867647	0.390244
	chr21	68106554	CG	0.242424	1	0.47619	0.617647	0.314286	0.75	0.657143	0.85	0.911765	0.463415
	chr21	68688433	CG	0.266667	0.757576	0.6	0.807018	0.413793	1	0.897959	0.775	0.960784	0.648649
	chr21	68688435	CG	0.3	0.818182	0.766667	0.912281	0.448276	0.75	0.959184	0.725	1	0.810811
	chr21	69253004	CHH	0	0.6	0.540541	0	0.633333	0.666667	0.525424	0.037037	0	1
	chr21	69892075	CG	0	0.323077	0.03125	0.0425532	0.0545455	0	0.0895522	0.0425532	0.214286	0.025
	chr21	69892099	CG	0	0.276923	0.0322581	0.148936	0.0181818	0.111111	0.212121	0.0212766	0.261905	0.05
	chr21	70102920	CG	0.968085	0.666667	0.933333	1	1	0.969298	1	0.947368	1	0.947368
	chr21	70102945	CG	0.77707	0.421053	0.863636	0.870968	0.756098	0.761566	0.725	0.947368	0.83871	0.941176
	chr21	70102952	CG	0.846626	0.395349	0.818182	0.794118	0.780488	0.770053	0.7	0.954545	0.8	0.909091
	chr21	70102957	CG	0.861446	0.488372	0.818182	0.815789	0.860465	0.850953	0.829268	0.952381	0.969697	0.918033
	chr21	70102966	CG	0.726708	0.309524	0.791667	0.594595	0.608696	0.696262	0.767442	0.761905	0.878788	0.649123
	chr21	70102973	CG	0.795031	0.540541	0.727273	0.710526	0.545455	0.825949	1	0.842105	0.787879	0.821429
	chr21	70102977	CG	0.720721	0.354839	0.714286	0.8	0.538462	0.729805	0.83871	0.888889	0.8	0.741935
	chr21	70102978	CG	0.744048	0.351351	0.714286	0.72973	0.560976	0.724247	0.868421	0.736842	0.848485	0.685185
	chr21	70102984	CG	0.737113	0.4375	0.697674	0.714286	0.53125	0.763955	0.882353	0.730769	0.851064	0.743902
	chr21	70102991	CG	0.784483	0.289474	0.870968	0.742857	0.6875	0.728707	0.771429	0.952381	1	0.833333
	chr21	70102992	CG	0.79235	0.461538	0.87037	0.833333	0.746032	0.814381	0.930556	0.818182	0.98	0.858824
	chr21	70102998	CG	0.53	0.121212	0.615385	0.714286	0.5	0.430508	0.472222	0.571429	0.8125	0.581395
	chr21	70102999	CG	0.515152	0.228571	0.603774	0.5	0.375	0.470054	0.71831	0.516129	0.6875	0.469136
	chr21	70103021	CHH	0.901961	0.566667	0.956522	0.825	0.773585	0.88843	1	0.88	1	0.941176
	chr21	70103047	CG	0.84252	0.4	0.904762	0.84	0.740741	0.748954	0.88	0.846154	0.904762	0.795455
	chr21	70103061	CG	0.84106	0.461538	0.818182	0.92	0.777778	0.831418	0.931034	0.785714	0.954545	0.875
	chr21	70103082	CG	0.906475	0.40625	1	0.958333	0.65	0.879581	0.931034	1	0.833333	0.972222
	chr21	70691109	CG	0.515152	1	0.757576	0.826087	0.738095	0.888889	0.84	0.939394	0.971429	0.82
	chr21	70691118	CG	0.65625	1	0.96875	0.933333	0.97561	1	0.958333	0.90625	0.96875	0.77551
	chr21	70904561	CG	1	0.5	0.758621	0.785714	0.3	0.916667	0.906977	0.576923	0.935484	0.862069
	chr21	70983268	CG	0.45	0.846154	0.666667	0.657143	0.675676	0.928571	0.619048	0.722222	0.55	0.666667
	chr21	71345081	CG	0.378378	0.868421	0.628571	0.785714	0.888889	0.75	0.896552	0.675	0.809524	0.679245
	chr21	71345101	CG	0.323529	0.894737	0.714286	0.727273	1	0.888889	0.913793	0.74359	0.809524	0.886792
	chr21	71345103	CG	0.352941	0.894737	0.828571	0.744186	0.814815	1	0.913793	0.871795	0.785714	0.830189
	chr21	71345113	CG	0.441176	0.973684	0.885714	0.863636	0.925926	0.555556	0.894737	0.923077	0.785714	0.754717
	chr21	71345122	CG	0.5	0.918919	0.885714	0.840909	1	0.75	0.931034	0.974359	0.761905	0.90566
	chr21	71399074	CG	0.514286	0.944444	0.434783	0.938776	0.69697	0.777778	0.853659	0.886364	0.921569	0.568627
	chr21	71399090	CG	0.542857	1	0.458333	0.959184	0.666667	0.909091	0.974359	0.866667	0.980769	0.470588
	chr21	71399095	CG	0.647059	1	0.583333	0.958333	0.666667	1	0.974359	0.955556	0.942308	0.76
	chr21	71399116	CG	0.407407	1	0.410256	0.916667	0.555556	0.625	0.820513	0.888889	0.866667	0.276596
	chr22	2878259	CG	0.818182	0.509434	0.94186	0.807143	0.778846	0.803279	0.826087	0.80303	0.858974	0.915493
	chr22	2878266	CG	0.80303	0.54717	0.895349	0.892857	0.701923	0.770492	0.826087	0.80303	0.935897	0.873239
	chr22	2880964	CG	0.784	0.453333	0.911243	0.904762	0.79845	0.746988	0.853659	0.896104	0.940678	0.935323
	chr22	2889060	CG	1	0.68	0.975	0.942029	0.904762	0.928571	1	0.942308	0.946429	0.904762
	chr22	2889080	CG	0.88	0.44	0.9	0.814286	0.761905	0.808511	0.891892	0.788462	0.912281	0.904762
	chr22	2889254	CG	0.736842	0.477778	0.863636	0.730159	0.634615	0.744681	0.774775	0.592105	0.802632	0.8
	chr22	16247967	CG	0.513514	1	0.517241	0.618182	0.794872	0.733333	0.583333	0.611111	0.756098	0.65
	chr22	37921904	CG	0.703704	0.404627	0.703704	0.556962	0.522727	0.481481	0.647343	0.708333	0.714286	0.675676
	chr22	37921912	CG	0.809524	0.282609	0.791667	0.6	0.662338	0.761905	0.530612	0.764706	0.756757	0.695652
	chr22	37928137	CG	0.809917	0.52459	0.9	0.861842	0.729927	0.710145	0.842697	0.852632	0.888889	0.9125
	chr22	37934862	CG	0.603053	0.327014	0.678571	0.61157	0.496503	0.658537	0.608333	0.652439	0.731707	0.703704
	chr22	37934870	CG	0.714286	0.455	0.802198	0.649425	0.557789	0.729167	0.701571	0.743455	0.721461	0.726619
	chr22	37934889	CG	0.502183	0.221154	0.842697	0.530726	0.525773	0.781818	0.484211	0.702564	0.788546	0.618056
	chr22	37934899	CG	0.481013	0.199519	0.824176	0.5	0.492386	0.676471	0.494737	0.682292	0.774336	0.606897
	chr22	37936175	CG	0.844156	0.525	0.921053	0.90566	0.726562	0.859813	0.876106	0.816092	0.935897	1
	chr22	37936187	CG	0.85443	0.6	0.888889	0.943925	0.792308	0.901786	0.929825	0.876404	0.948718	1
	chr22	42396660	CG	0.351351	0.0982143	0.231707	0.398374	0.28866	0.135338	0.45625	0.0557769	0.551282	0.133803
	chr22	43267036	CG	0.314286	0.928571	0.275862	0.679245	0.517241	0.25	0.676923	0.681818	0.962264	0.27907
	chr22	43267070	CG	0.0714286	0.645161	0.272727	0.484848	0.214286	0.375	0.644444	0.482759	0.921053	0.193548
	chr22	52824140	CG	0.710145	0.375	0.75	0.651515	0.5	0.576923	0.648649	0.640625	0.657895	0.564516
	chr22	53642217	CG	0.78626	0.493151	0.84058	0.855615	0.671296	0.861635	0.878049	0.853933	0.921875	0.917722
	chr22	53642224	CG	0.876923	0.561644	0.855072	0.851064	0.759259	0.849057	0.887097	0.893258	0.90625	0.955975
	chr22	53644143	CG	0.9375	0.679208	0.925373	0.964286	0.798319	0.82	0.926009	0.940299	0.926471	0.930233
	chr22	53648163	CG	0.90566	0.583333	0.921569	0.876923	0.71875	0.820896	0.825	0.880952	0.859649	0.727273
	chr22	53648172	CG	0.16129	0.583333	0.72	0.653846	0.130769	0.702703	0.625	0.862069	0.722222	0.736842
	chr22	53651684	CG	0.735849	0.468085	0.913295	0.788732	0.824427	1	0.773438	0.741784	0.875	0.8
	chr22	53651691	CG	0.833333	0.555556	0.9	0.901515	0.748503	0.855422	0.758065	0.870968	0.923077	0.904762
	chr22	53653620	CG	0.890196	0.416667	0.875	0.913043	0.84	0.858824	1	0.916667	0.96875	0.947368
	chr22	53653632	CG	0.890152	0.428571	0.7	0.884615	0.689655	0.867647	0.758621	0.785714	0.914286	0.913043
	chr22	53654962	CG	0.948052	0.642857	0.9375	0.94382	0.826087	0.808664	0.890411	1	0.85	0.979592
	chr22	53654970	CG	0.844156	0.470588	0.823529	0.876404	0.608696	0.816547	0.807692	0.833333	0.6	0.693878
	chr22	53679943	CG	1	0.7	1	1	0.945736	1	0.957447	1	0.929078	1
	chr22	53684799	CHG	0.945364	0.636256	0.955651	0.933809	0.817116	0.935504	0.935161	0.897607	0.944523	0.955654
	chr22	56802332	CG	0.447368	0.958333	0.833333	0.885714	0.928571	0.909091	0.933333	0.576923	0.949153	0.886364
	chr22	56802354	CG	0.394737	0.84	0.777778	0.8	0.827586	0.818182	0.8125	0.576923	0.915254	0.886364
	chr22	56802373	CG	0.405405	0.916667	0.771429	0.823529	0.714286	0.9	0.964286	0.78	0.982456	0.860465
	chr22	58380509	CG	0.378378	0.956522	0.464286	0.740741	0.892857	0.666667	0.843137	0.829787	0.981481	0.514286
	chr22	58380514	CG	0.371429	0.916667	0.62963	0.796296	0.888889	0.625	0.826923	0.888889	0.962264	0.705882
	chr22	58625360	CG	0.324324	0.898305	0.758621	0.6875	0.84375	0.909091	0.72	0.7	0.941176	0.333333
	chr22	58625368	CG	0.297297	0.864407	0.689655	0.71875	0.69697	1	0.76	0.666667	0.921569	0.270833
	chr22	58625369	CG	0.27451	0.973684	0.875	0.726027	0.796296	0.947368	0.821918	0.612245	0.960526	0.461538
	chr22	58625375	CG	0.297297	0.813559	0.689655	0.65625	0.647059	0.818182	0.7	0.666667	0.960784	0.234043
	chr22	58625376	CG	0.25	0.921053	0.59375	0.657143	0.781818	0.894737	0.794521	0.653061	0.907895	0.392157
	chr22	58625390	CG	0.459459	0.983051	0.793103	0.875	0.969697	1	0.84	0.933333	0.960784	0.416667
	chr22	58625391	CG	0.461538	0.947368	0.96875	0.890411	0.981818	0.842105	0.863014	0.877551	0.973684	0.538462
	chr22	58625394	CG	0.324324	0.779661	0.655172	0.65625	0.727273	1	0.72	0.533333	0.86	0.229167
	chr22	58625395	CG	0.25	0.868421	0.71875	0.616438	0.8	0.736842	0.767123	0.55102	0.934211	0.269231
	chr22	58625404	CG	0.285714	0.945946	0.903226	0.861111	0.962963	0.888889	0.888889	0.833333	0.959459	0.509804
	chr22	59037675	CG	0.166667	0.826087	0.807692	0.785714	1	0.8	0.953488	0.71875	1	0.75
	chr22	59714279	CG	0.621622	0.294872	0.691176	0.614458	0.614815	0.533333	0.810811	0.626316	0.650485	0.628319
	chr22	59714280	CG	0.688034	0.425225	0.717819	0.732336	0.665884	0.671835	0.781461	0.616939	0.800197	0.524957
	chr22	59714281	CG	0.905405	0.538462	0.912409	0.880952	0.777778	0.833333	0.866667	0.915789	0.854369	0.843195
	chr22	60024272	CG	0.142857	0.835821	0.392857	0.196078	0.536585	0.5	0.388235	0.520833	0.288136	0.386364
	chr22	60024276	CG	0.190476	0.80597	0.535714	0.117647	0.658537	0.8	0.458824	0.6875	0.20339	0.340909
	chr22	60024289	CG	0.142857	0.826087	0.678571	0.137255	0.780488	0.7	0.452381	0.833333	0.186441	0.363636
	chr22	60024291	CG	0.238095	0.84058	0.535714	0.117647	0.682927	0.7	0.423529	0.791667	0.220339	0.318182
	chr22	60024295	CG	0.190476	0.753623	0.535714	0.117647	0.682927	0.6	0.411765	0.770833	0.20339	0.340909
	chr22	60024297	CG	0.142857	0.768116	0.607143	0.0588235	0.682927	0.6	0.435294	0.729167	0.169492	0.386364
	chr22	60024300	CG	0.0952381	0.84058	0.678571	0.117647	0.707317	0.5	0.482353	0.6875	0.186441	0.431818
	chr22	60024307	CG	0.238095	0.852941	0.607143	0.215686	0.756098	0.777778	0.458824	0.833333	0.237288	0.55814
	chr22	60053753	CG	0.0434783	0.62069	0.105263	0.0810811	0.0952381	0.222222	0.0789474	0.0571429	0.0277778	0.1
	chr22	60053759	CG	0	0.517241	0	0	0	0	0.0263158	0	0	0
	chr22	60053760	CG	0	0.702703	0	0	0	0	0	0	0.0416667	0
	chr22	60053765	CG	0	0.517241	0.0526316	0	0	0	0	0.0285714	0	0
	chr22	60053766	CG	0	0.72973	0	0	0	0.125	0	0	0	0
	chr22	60053767	CG	0.0416667	0.586207	0	0	0.047619	0	0	0	0	0
	chr22	60053768	CG	0	0.702703	0.0416667	0	0	0	0	0.0227273	0.0416667	0
	chr22	60053772	CG	0	0.517241	0	0	0	0	0	0	0	0
	chr22	60053773	CG	0	0.72973	0.0416667	0	0.0277778	0	0	0	0	0
	chr22	60053788	CG	0	0.517241	0	0	0	0	0	0	0	0
	chr22	60053789	CG	0	0.675676	0.0416667	0	0	0	0.0294118	0	0	0
	chr22	60053791	CG	0	0.482759	0	0	0	0	0.0263158	0	0	0
	chr22	60053792	CG	0	0.702703	0	0	0	0	0	0	0	0
	chr22	60053796	CG	0	0.833333	0	0.0857143	0.0540541	0	0.09375	0.209302	0.0638298	0.0384615
	chr22	60599108	CG	1	0.619048	0.84375	0.857143	0.9375	0.923077	0.829787	0.836735	0.978261	0.866667
	chr22	61124621	CG	0.966667	0.568182	0.95	0.90625	1	1	1	1	1	0.935484
	chr22	61124624	CG	1	0.568182	0.95	0.939394	1	1	1	0.846154	1	0.935484
	chr22	61124628	CG	0.966667	0.568182	1	0.969697	1	0.933333	1	0.961538	1	0.903226
	chr22	61124630	CG	1	0.590909	1	1	0.964286	1	1	1	1	0.935484
	chr22	61124639	CG	1	0.568182	0.9	1	0.928571	1	1	0.961538	1	0.967742
	chr23	15592949	CG	0.941176	0.571429	0.837209	0.914894	1	1	0.957143	0.789474	1	0.935484
	chr23	19990842	CG	0.859649	0.516129	0.918919	0.9	0.8	0.785714	0.608696	0.818182	0.818182	0.88
	chr23	19990850	CG	0.946429	0.645161	0.894737	0.952381	0.85	0.866667	0.727273	0.939394	0.933333	0.88
	chr23	19990866	CG	0.762712	0.4	0.944444	0.809524	0.724138	0.785714	0.75	0.848485	0.822222	0.8
	chr23	19991483	CG	0.589041	0.308017	0.621212	0.538462	0.331797	0.465517	0.568627	0.462687	0.679775	0.474286
	chr23	19992980	CG	0.52439	0.214286	0.333333	0.681818	0.206897	0.451807	0.586207	0.571429	0.416667	0.35
	chr23	19994159	CG	0.579545	0.207547	0.391304	0.41791	0.434783	0.479167	0.256637	0.338235	0.378641	0.533898
	chr23	19994767	CG	0.794872	0.3	0.6	0.777778	0.666667	0.841463	0.75	0.833333	0.8	0.785714
	chr23	19994808	CHH	0.616613	0.227907	0.0784314	0.180723	0.161905	0.412791	0.325733	0.115385	0.102273	0.36036
	chr23	19995601	CG	0.666667	0.208333	0.72	0.5	0.425	0.671614	0.571429	0.5	0.719298	0.538462
	chr23	19996581	CHG	0	0.510204	0.492063	0.0238095	0.318681	0.23913	0.636364	0	0	0
	chr23	19999258	CHG	0.574468	0.277778	0.72973	0.568966	0.594937	0.433333	0.615385	0.282828	0.766667	0.473684
	chr23	19999260	CG	0.216667	0.571429	0.456522	0.41573	0.112	0.0909091	0.4	0.60241	0.508475	0.18
	chr23	19999305	CG	0.887234	0.62552	0.896084	0.819113	0.866856	0.807018	0.816415	0.855922	0.929338	0.887277
	chr23	26989358	CG	0.568966	0.29078	0.657895	0.581197	0.488462	0.606838	0.615385	0.469613	0.613402	0.472527
	chr23	26989388	CG	0.581395	0.1875	0.757576	0.648649	0.6	0.557692	0.76	0.55814	0.654545	0.375
	chr23	26989389	CG	0.559322	0.281818	0.5625	0.628866	0.356808	0.478723	0.698795	0.349398	0.582822	0.43617
	chr23	26989396	CHH	0.779661	0.444444	0.285714	0.170732	0.121212	0.819149	0.25	0.166667	0.310811	0.482759
	chr23	47902880	CG	0.97561	0.612245	0.972222	0.980769	0.975	1	1	0.916667	1	0.904762
	chr23	47902896	CG	0.97619	0.571429	0.944444	0.924528	0.925	0.933333	0.960784	0.729167	0.981481	0.953488
	chr23	47902898	CG	1	0.571429	0.888889	0.981132	0.875	0.933333	0.980392	0.854167	1	0.953488
	chr23	47902909	CG	0.902439	0.479167	0.828571	0.9	0.820513	1	0.94	0.659574	0.961538	0.857143
	chr23	47968565	CG	0.131579	0.714286	0.0625	0.304348	0.36	0.142857	0.555556	0.119048	0.428571	0.136364
	chr23	47968567	CG	0.157895	0.772727	0.0416667	0.282609	0.12	0.142857	0.555556	0.119048	0.357143	0.113636
	chr23	47968576	CG	0.189189	0.714286	0.104167	0.304348	0.333333	0.142857	0.555556	0.0714286	0.392857	0.136364
	chr23	48020132	CHH	0.426829	0.746269	0.513158	0.519481	0.47619	0.3	0.519481	0.35	0.433333	0.5
	chr23	48066758	CG	0.767442	0.150794	0.88	0.444444	0.737864	0.652174	0.423913	0.695652	0.777778	0.933333
	chr23	48066768	CG	0.623188	0.236364	0.942308	0.444444	0.656489	0.766667	0.445312	0.666667	0.690476	0.730159
	chr23	48066795	CG	0.54386	0.229091	0.708333	0.521277	0.390863	0.607477	0.465241	0.521739	0.734043	0.657627
	chr23	49155124	CG	1	0.607843	1	0.979592	1	1	0.982759	0.969697	0.978261	0.962963
	chr23	49155127	CG	1	0.588235	1	0.98	1	1	0.982759	1	0.978261	1
	chr23	49155128	CG	0.884615	0.4	1	1	0.842105	0.7	0.962264	1	0.95	0.909091
	chr23	49155130	CG	1	0.568627	1	0.921569	0.967742	0.916667	0.948276	1	1	0.925926
	chr23	49155131	CG	0.884615	0.4	0.9375	0.916667	0.947368	0.9	0.943396	1	0.95	0.909091
	chr23	49155139	CG	1	0.588235	1	1	1	1	1	1	1	1
	chr23	49155140	CG	1	0.454545	1	1	1	1	0.981818	1	1	0.969697
	chr23	49155144	CG	1	0.607843	1	0.98	1	1	1	1	0.934783	1
	chr23	49155145	CG	1	0.454545	1	1	1	1	0.981818	0.944444	1	1
	chr23	49155146	CG	0.971429	0.588235	1	0.980392	1	1	0.982759	1	0.978261	1
	chr23	49155147	CG	1	0.436364	1	1	1	1	1	0.944444	1	1
	chr23	49155151	CG	1	0.418182	0.875	1	1	1	1	1	1	0.939394
	chr23	49155159	CG	0.961538	0.4	1	0.972222	0.947368	1	0.927273	1	0.95	1
	chr23	49155161	CG	0.942857	0.54902	1	0.980392	1	0.846154	1	0.909091	1	0.925926
	chr23	49155162	CG	0.923077	0.4	0.9375	0.944444	0.947368	0.916667	0.945455	1	1	1
	chr23	49155164	CG	0.971429	0.588235	1	0.960784	1	1	0.982759	0.894737	1	0.965517
	chr23	49155165	CG	0.961538	0.436364	0.875	0.944444	0.947368	0.833333	0.981818	0.944444	0.95	0.969697
	chr23	49155168	CG	1	0.436364	1	0.972222	0.947368	1	1	0.944444	1	1
	chr23	49155171	CG	1	0.480769	1	0.942857	1	1	0.981132	1	1	0.96875
	chr23	50945950	CG	0.870968	0.214286	1	0.791667	0.823529	1	0.888889	0.925	0.882353	0.885714
	chr23	50945972	CG	0.935484	0.357143	0.965517	0.791667	1	1	0.888889	0.875	0.970588	0.885714
	chr23	51289005	CG	0.363636	0.984615	0.846154	0.872727	0.916667	0.923077	0.880597	0.860465	0.93617	0.682927
	chr23	51289009	CG	0.409091	0.969231	1	0.981818	0.916667	1	0.910448	1	0.93617	0.853659
	chr23	51289013	CG	0.454545	0.984615	1	0.981818	0.958333	1	0.955224	1	0.978723	0.95122
	chr23	51289045	CG	0.428571	0.984375	0.88	0.888889	0.956522	1	0.909091	1	0.933333	0.973684
	chr23	51468659	CG	0.75	0.222222	0.466667	0.347826	0.0769231	0.421053	0.196078	0.583333	0.0952381	0.767442
	chr23	51468661	CG	0.892857	0.311111	0.466667	0.413043	0.153846	0.631579	0.235294	0.583333	0.0714286	0.790698
	chr23	51468670	CG	0.785714	0.266667	0.5	0.456522	0.269231	0.526316	0.196078	0.625	0.119048	0.767442
	chr23	51468684	CG	0.884615	0.4	0.666667	0.652174	0.423077	0.705882	0.313725	0.75	0.333333	0.790698
	chr23	51783243	CG	0.333333	1	0.0666667	0.1875	0.818182	1	0.583333	0.8	0.037037	0.133333
	chr24	871895	CG	1	0.694444	1	0.956522	1	1	0.982609	0.885246	0.98913	1
	chr24	872241	CG	0.966667	0.5625	0.916667	0.896552	1	1	0.980392	0.966667	0.948718	0.95122
	chr24	872245	CG	1	0.546875	0.958333	0.862069	0.958333	1	0.941176	0.9	0.95122	0.95122
	chr24	872257	CG	0.96875	0.5	0.791667	0.931034	0.958333	1	0.941176	0.733333	0.926829	0.926829
	chr24	872268	CG	1	0.5	0.875	0.827586	0.875	1	0.921569	0.833333	0.8	1
	chr24	872271	CG	0.9375	0.453125	0.916667	0.965517	0.916667	1	0.88	0.766667	0.878049	0.853659
	chr24	872278	CG	0.875	0.4375	0.916667	0.758621	1	1	0.901961	0.655172	0.85	0.820513
	chr24	935725	CG	0.964286	0.54902	0.971429	1	1	0.928571	0.978261	0.97561	1	0.974359
	chr24	935740	CG	0.964286	0.509804	0.885714	0.976744	0.956522	1	0.978261	1	1	1
	chr24	935741	CG	0.970588	0.575758	0.971429	0.960784	1	1	0.974359	0.969697	1	0.960784
	chr24	935756	CG	1	0.509804	0.914286	0.976744	0.96	1	0.978723	0.948718	0.976744	0.948718
	chr24	935758	CG	1	0.490196	1	0.976744	0.96	1	0.978723	0.95122	0.976744	0.921053
	chr24	935763	CG	0.964286	0.54902	0.942857	0.953488	1	1	1	0.97561	1	0.974359
	chr24	2802318	CG	0.932203	0.480519	0.962264	0.96	0.978723	1	0.955556	0.909091	0.97619	0.974359
	chr24	2802323	CG	0.949153	0.493333	0.981132	0.959184	1	1	0.956044	0.954545	1	0.974359
	chr24	2802324	CG	0.977273	0.684211	0.971429	0.935484	0.961538	1	0.96875	1	0.96	0.969697
	chr24	2802325	CG	0.915254	0.448718	0.962264	0.979592	0.979167	1	0.967033	0.977273	0.97619	1
	chr24	2802332	CG	0.966102	0.5	0.962264	0.979592	1	1	0.945055	1	1	0.97561
	chr24	2802333	CG	0.977273	0.684211	0.971429	0.967742	0.961538	1	0.984375	1	1	1
	chr24	2802339	CG	0.949153	0.5	1	0.979592	1	1	0.967033	0.954545	1	1
	chr24	2802340	CG	0.977273	0.657895	1	0.83871	0.884615	0.875	0.96875	0.967742	0.92	1
	chr24	2802346	CG	0.983051	0.525641	0.981132	1	1	1	0.967033	0.977273	0.97619	0.97561
	chr24	2802347	CG	0.977273	0.671053	1	0.935484	0.961538	1	0.984375	1	0.98	0.909091
	chr24	2860082	CG	1	0.625	1	0.931034	1	1	0.935484	1	0.928571	0.96
	chr24	2860084	CG	1	0.660714	1	0.931034	1	1	0.935484	0.958333	0.97619	1
	chr24	2860089	CG	1	0.625	0.944444	0.965517	1	1	0.919355	1	0.952381	1
	chr24	2860098	CG	1	0.607143	1	0.965517	1	1	0.935484	1	0.952381	1
	chr24	3817486	CG	1	0.639535	0.85	0.948718	0.833333	1	0.953846	0.942308	1	0.977273
	chr24	8672036	CG	0.873016	0.461538	0.952381	0.977273	0.692308	0.869565	0.913043	0.925926	0.979592	0.931507
	chr24	8672039	CG	0.744681	1	0.918367	0.911392	0.818182	0.823529	0.862069	0.939394	0.882353	0.917647
	chr24	8672040	CG	0.907692	0.538462	0.967213	0.931818	0.692308	0.913043	0.956522	0.888889	0.918367	0.945946
	chr24	8672060	CG	0.903226	0.461538	0.983871	0.885057	0.763158	0.95	0.913043	0.833333	0.938776	0.945946
	chr24	8673304	CG	0.939597	0.589552	0.956522	0.932927	0.859649	0.857143	0.918519	0.925234	0.944444	0.942308
	chr24	8673312	CG	0.906667	0.651515	0.878261	0.896341	0.863636	0.785714	0.900763	0.961905	0.919753	0.932692
	chr24	24854239	CG	0.890411	0.611111	0.923077	0.9	0.785714	0.820896	0.857143	1	0.947368	0.952381
	chr24	30713484	CG	0.948387	0.7	0.92562	0.927928	0.766467	0.892857	0.922414	0.87963	0.95122	0.914894
	chr24	30713496	CG	0.941176	0.619048	0.942149	0.946429	0.804734	0.942149	0.898305	0.908257	0.983871	0.938776
	chr24	30713584	CG	0.764706	0.392857	0.894737	0.928571	0.592593	0.871795	0.921053	0.6	0.933333	0.840909
	chr24	30713591	CG	0.847826	0.44	0.947368	0.769231	0.678571	0.842105	0.878788	0.733333	0.954545	0.772727
	chr24	30713605	CG	0.947368	0.657143	0.977778	0.974026	0.801724	0.936842	0.97561	0.935897	0.950617	0.932886
	chr24	35625165	CG	0.350649	0.0878378	0.457627	0.307692	0.291667	0.727273	0.168831	0.231405	0.228571	0.2
	chr24	35626507	CG	0.854305	0.598214	0.92233	0.844291	0.598945	0.807018	0.90998	0.83908	0.914634	0.916667
	chr24	35875178	CG	0.92	0.541667	0.837838	0.846154	0.828571	0.860465	0.9	0.84	0.929825	0.914286
	chr24	35875186	CG	0.914894	0.527027	0.857143	0.973684	0.735294	1	0.833333	0.854167	0.944444	0.882353
	chr24	36372602	CG	0.746988	0.392857	0.785714	0.75	0.700787	0.681818	0.829268	0.785714	0.736842	0.888889
	chr24	36389378	CG	0.90625	0.458333	0.954545	0.851852	0.808511	0.766667	0.827586	0.941176	0.92	0.888889
	chr24	48278326	CG	0.428571	1	0.935484	0.941176	0.821429	0.888889	0.791667	0.742857	0.902439	0.939394
	chr24	57831689	CG	0.451613	0.047619	0	0	0.151515	0	0	0.0222222	0	0.0425532
	chr24	57831695	CG	0.387097	0	0	0	0.0606061	0	0	0	0	0.0212766
	chr24	57899736	CG	0.4	0.909091	0.928571	1	1	0.933333	1	1	1	1
	chr24	57899748	CG	0.3	0.885714	1	1	0.947368	1	1	1	1	0.974359
	chr24	61297167	CG	0.818182	0.372093	0.459459	0.674419	0.864865	0.5	0.537313	0.512195	0.610169	0.677419
	chr24	61297168	CG	0.928571	0.462687	0.214286	0.666667	0.884615	0.636364	0.661017	0.3	0.72093	0.625
	chr24	61297173	CG	1	0.477612	0.414634	0.688889	0.961538	0.636364	0.779661	0.433333	0.860465	0.808511
	chr24	61297180	CG	0.965517	0.537313	0.380952	0.733333	0.961538	0.727273	0.775862	0.5	0.790698	0.791667
	chr24	61790925	CG	1	0.701493	0.955556	0.96	1	1	0.973333	1	1	0.95
	chr24	61790931	CG	1	0.671642	0.933333	0.98	0.925926	1	0.946667	0.354839	0.972973	0
	chr24	61790956	CG	1	0.636364	0.977273	1	1	0.8125	0.932432	0.724138	1	0.74359
	chr24	61913108	CG	0.933333	0.413793	0.207547	0.851064	0.955556	1	0.972222	0.71875	0.966102	0.306122
	chr25	3653	CG	0.638298	0.298786	0.916667	0.734177	0.5	0.636364	0.69697	0.639344	0.787037	0.733333
	chr25	3674	CG	0.827957	0.369059	0.84	0.855422	0.734375	0.833333	0.811881	0.85	0.93578	0.903846
	chr25	3681	CG	0.882979	0.4315	0.92	0.963855	0.8125	0.947368	0.921569	0.85	0.935185	0.894231
	chr25	3689	CG	0.62069	0.28891	0.583333	0.797297	0.474576	0.792453	0.727273	0.666667	0.862069	0.641304
	chr25	3694	CG	0.789474	0.406877	0.9375	0.804348	0.795918	0.90625	0.923077	0.769231	0.764706	0.867925
	chr25	92350	CG	0.666667	1	0.594595	0.784615	0.74359	0.875	0.847222	0.878049	0.909091	0.727273
	chr25	495153	CG	0.384615	0.894737	0.820513	0.827586	0.764706	0.555556	0.904762	0.930233	0.914286	0.818182
	chr25	1540765	CG	0.372881	0.75	0.34375	0.367347	0.382979	0.647059	0.591398	0.4	0.401639	0.394737
	chr25	3052615	CHH	0.368421	0.8	0.511111	0.65	0.388889	0.363636	0.695652	0.31746	0.560606	0.457627
	chr25	4827345	CG	0.75162	0.45098	0.835749	0.810909	0.713725	0.732171	0.856115	0.774194	0.882609	0.782609
	chr25	4827355	CG	0.689218	0.352941	0.822967	0.8	0.646825	0.718462	0.766423	0.711628	0.868996	0.768293
	chr25	4827370	CG	0.556582	0.234043	0.585366	0.620818	0.434263	0.552419	0.609023	0.579439	0.728889	0.634146
	chr25	7530495	CHH	0.410714	0.114754	0.542857	0.423729	0.534483	0.6875	0.293478	0.384615	0.607595	0.493506
	chr25	18890048	CG	0.905263	0.606557	0.941909	0.924157	0.882979	0.900763	0.906475	0.916898	0.942529	0.9425
	chr25	18897169	CG	0.820225	0.483871	0.911243	0.827815	0.722689	0.934426	0.871429	0.786885	0.923913	0.954545
	chr25	18897176	CG	0.876404	0.516129	0.840237	0.834437	0.764706	0.836066	0.8	0.819672	0.869565	0.909091
	chr25	18899079	CG	0.905405	0.613636	0.983051	0.851064	0.848739	0.928571	0.893939	0.938776	0.862745	0.894737
	chr25	18904194	CG	0.788732	0.25	0.85	0.860465	0.742857	0.8	0.818182	0.886792	0.882353	0.8
	chr25	18915786	CG	0.910448	0.538462	1	0.785714	0.619048	0.95082	0.736842	1	1	0.923077
	chr25	18915824	CG	0.74359	0.136364	0.5	0.5625	0.380952	0.714286	0.294118	0.214286	0.777778	0.642857
	chr25	18916941	CHG	0	0.351351	0	0	0.025641	0.0169492	0	0	0	0
	chr25	18916949	CG	0.736842	0.333333	0.928571	0.947368	0.684211	0.862069	0.8	0.875	0.962264	0.941176
	chr25	18925570	CG	0.745763	0.4	0.777778	0.836364	0.577778	0.362069	0.857143	0.791667	0.928571	0.742424
	chr25	18927463	CG	0.736301	0.448399	0.686131	0.723404	0.60221	0.647799	0.678689	0.615079	0.702128	0.768116
	chr25	18927499	CG	0.741935	0.1875	0.95	0.586207	0.688525	0.85	0.5	0.923077	0.928571	0.8125
	chr25	18935930	CG	0.96875	0.649351	1	0.946429	0.84375	0.934783	0.966102	0.919355	1	0.92
	chr25	18935959	CG	0.683333	0.337838	0.763636	0.701754	0.615385	0.54	0.716667	0.532258	0.725	0.76
	chr25	19013225	CG	0.887324	0.591667	0.958678	0.922156	0.77451	0.933333	0.954802	0.890909	0.954545	0.950413
	chr25	19018569	CG	0.944444	0.375	0.980769	0.932203	0.852459	0.914894	0.888889	0.886792	1	1
	chr25	19018572	CG	0.86802	0.615385	0.948805	0.929204	0.817164	0.726562	0.899408	0.894737	0.928571	0.938462
	chr25	19018573	CG	0.958333	0.625	0.942308	0.932203	0.852459	0.9375	0.918919	0.943396	0.959184	1
	chr25	19018589	CG	0.717172	0.307692	0.860068	0.787611	0.776119	0.58209	0.840237	0.777778	0.809524	0.830769
	chr25	19018590	CG	0.818182	0.333333	0.942308	0.933333	0.852459	0.929293	0.921053	0.849057	0.918367	1
	chr25	19018598	CG	0.733668	0.461538	0.90785	0.888889	0.787313	0.589552	0.911243	0.847953	0.920635	0.921875
	chr25	19018599	CG	0.773333	0.111111	0.903846	0.833333	0.852459	0.928571	0.945946	0.924528	0.897959	1
	chr25	19018605	CG	0.776316	0.444444	0.923077	0.833333	0.833333	0.907216	0.894737	0.886792	0.918367	0.9
	chr25	19021294	CG	0.9375	0.676471	0.957447	0.948052	0.882353	0.918699	0.888889	0.921875	0.956522	0.976744
	chr25	19023446	CG	0.89375	0.556436	0.903614	0.848739	0.760766	0.887755	0.90625	0.842308	0.943529	0.941748
	chr25	19025071	CG	0.791667	0.534884	1	0.845588	0.692308	0.631579	0.833333	0.883333	0.888889	0.891892
	chr25	19025664	CG	0.75641	0.40678	0.924623	0.855932	0.748387	0.753425	0.852273	0.934783	0.901235	0.938628
	chr25	19035402	CHH	0	0.272727	0	0	0.0333333	0	0	0.00961538	0	0
	chr25	30046663	CG	0.952381	0.418182	0.964286	1	1	0.9	0.975	1	1	0.941176
	chr25	30046675	CG	1	0.508772	0.964286	0.954545	1	1	0.975	1	1	0.911765
	chr25	30046679	CG	1	0.473684	1	1	0.88	1	0.948718	1	1	1
	chr25	30046683	CG	1	0.473684	1	1	1	1	1	0.96875	0.96	1
	chr25	30046694	CG	1	0.473684	1	1	1	1	0.95	0.96875	1	1
	chr25	30046704	CG	1	0.446429	1	0.818182	1	0.888889	0.897436	0.967742	0.916667	0.939394
	chr25	30280754	CG	0.739583	0.358974	0.753731	0.705521	0.655172	0.690909	0.852459	0.666667	0.747475	0.720339
	chr25	30280769	CG	0.802469	0.52	0.935484	0.868421	0.772727	0.857143	0.916667	0.647059	0.843137	0.75
	chr25	30285975	CG	0.828571	0.3	0.727273	0.5625	0.37931	0.513514	0.594595	0.714286	0.794118	0.578947
	chr25	30298821	CG	0.906977	0.555556	0.938462	0.897059	0.833333	0.95	1	0.794872	0.857143	0.9375
	chr25	30298833	CG	0.928571	0.546512	0.813559	0.918033	0.746269	0.894737	0.825	0.895522	0.850746	0.806452
	chr25	30302437	CHG	0.514286	0.878788	0.965517	0.9375	0.964286	0.407407	0.866667	0.895833	0.62069	0.727273
	chr25	30327660	CG	0.763889	0.48	0.789474	0.65625	0.666667	0.576586	0.815789	0.8	0.8	0.75
	chr25	30327681	CG	0.219298	0.485714	0.588235	0.5	0.363636	0.189189	0.487179	0.636364	0.555556	0.647059
	chr25	30327739	CG	0.66129	0.189349	0.913043	0.661017	0.717277	0.755102	0.283186	0.722222	0.848485	0.684211
	chr25	30327749	CG	0.659574	0.198864	0.844444	0.549296	0.73399	0.769231	0.315789	0.805556	0.865672	0.672414
	chr25	30327776	CG	0.361905	0.682927	0.621622	0.527778	0.273381	0.714286	0.769231	0.553571	0.75	0.557692
	chr25	30348155	CG	0.834783	0.570064	0.885057	0.891667	0.794258	0.859155	0.890547	0.867089	0.905109	0.895833
	chr25	30358061	CG	0.748428	0.462428	0.795181	0.688679	0.638158	0.710526	0.777778	0.8	0.842105	0.795455
	chr25	30358086	CHG	0.992958	0.660494	0.95122	0.980952	0.858108	1	0.945205	0.966102	0.960526	0.97619
	chr25	30364640	CG	0.900826	0.633075	0.950249	0.912903	0.770642	0.88	0.911765	0.95539	0.987069	0.869048
	chr25	30364647	CG	0.905138	0.629723	0.939394	0.89521	0.806604	0.9	0.873096	0.883333	0.900383	0.892857
	chr25	30364668	CG	0.636364	0.25	0.595745	0.507692	0.463415	0.634146	0.693333	0.5	0.596491	0.411765
	chr25	30364684	CG	0.731801	0.44898	0.838235	0.797654	0.6	0.744444	0.724771	0.700637	0.868421	0.788889
	chr25	30369991	CG	0.882353	0.4	0.9375	0.869565	0.775	0.913043	0.939394	0.923077	0.962963	0.927273
	chr25	32362155	CHG	0.0266419	0.61991	0.0151047	0.0336996	0.0175292	0.0179856	0.10503	0.019344	0.0287486	0.0163399
	chr25	32362802	CG	0.571429	0.0625	0.384615	0.285714	0.318182	0.338983	0.541667	0.0833333	0.3	0.047619
	chr25	32367399	CHH	0.519337	0.177215	0.580717	0.633663	0.581081	0.488095	0.623134	0.47619	0.696721	0.0454545
	chr25	32367406	CHH	0.711111	0.417722	0.775785	0.759076	0.810811	0.72619	0.828358	0.653543	0.909836	0.154545
	chr25	32367427	CG	0.222222	0.5	0.5	0.680851	0.454545	0.246753	0.77551	0.315789	0.707071	0.0526316
	chr25	32367677	CHH	0.48	0.142857	0.638554	0.554217	0.508197	0.504762	0.48	0.333333	0.5	0.194444
	chr25	32373925	CG	0.483516	0.169811	0.382979	0.409091	0.452381	0.425	0.442308	0.289474	0.529412	0.047619
	chr25	32373932	CG	0.351351	0.0980392	0.340909	0.372093	0.268293	0.35249	0.320755	0.235294	0.352941	0.0232558
	chr25	32374786	CG	0.275862	0	0	0.1875	0.133333	0.181319	0	0	0.176471	0
	chr25	32379154	CG	0.962963	0.543478	0.984375	1	0.925373	1	0.962963	0.868852	0.985075	0.960784
	chr25	32379157	CG	0.888889	0.543478	0.953125	0.962963	0.850746	0.916667	0.963636	0.786885	1	0.960784
	chr25	32379192	CG	0.728814	0.326531	0.791045	0.785714	0.684211	0.590909	0.877193	0.661765	0.797101	0.84507
	chr25	32379340	CG	0.942308	0.641026	0.967742	0.953488	0.961538	0.90625	0.926316	1	0.943396	0.904762
	chr25	32379344	CG	0.923077	0.578947	0.989362	0.952381	0.909091	0.9375	0.905263	0.978261	0.90566	0.857143
	chr25	32379345	CG	0.769231	0.333333	0.953488	0.907407	0.8125	0.807692	0.96	0.777778	0.672414	0.8
	chr25	32379354	CG	0.803571	0.461538	0.806452	0.883721	0.7625	0.794118	0.864583	0.823529	0.854545	0.809524
	chr25	32379355	CG	0.74359	0.222222	0.790698	0.759259	0.84375	0.730769	0.92	0.72973	0.813559	0.55
	chr25	32472654	CG	0.344444	0.0722892	0.137931	0.255814	0.296296	0.216	0.266667	0.0833333	0.236559	0.0307692
	chr25	32472659	CHH	0.377193	0.0434783	0.0603448	0.0310559	0	0.12037	0.056962	0.032	0.0432099	0.0543478
	chr25	32472685	CG	0.307432	0.0539216	0.147727	0.192308	0.32948	0.0811966	0.137097	0.0379747	0.171429	0.0275229
	chr25	32472705	CG	0.526316	0.240506	0.752381	0.403509	0.675214	0.525424	0.455556	0.659574	0.80531	0
	chr25	35243679	CG	0.785714	0.296875	0.384615	0.911765	0.791667	0.666667	0.853659	0.5	0.882353	0.903226
	chr25	35243697	CG	1	0.578125	0.730769	1	0.833333	1	1	0.764706	1	0.967742
	chr25	35243703	CG	1	0.484375	0.730769	0.970588	0.833333	0.888889	0.97561	0.852941	0.970588	1
	chr25	35243706	CHH	1	0.4375	0.730769	1	0.875	1	1	0.848485	0.970588	1
	chr25	35454829	CG	0.761905	0.4375	0.84375	0.884615	0.533333	0.882353	0.633333	0.565217	0.83871	0.705882
	chr25	35460346	CG	0.865854	0.545455	0.888889	0.847826	0.763636	0.514286	0.777778	0.822222	0.907692	0.907895
	chr25	35460353	CG	0.821429	0.446429	0.808081	0.858696	0.578313	0.513514	0.68254	0.822222	0.815385	0.75
	chr25	35460357	CG	0.705882	0.428571	0.838384	0.706522	0.554217	0.459459	0.746032	0.744444	0.846154	0.684211
	chr25	35464190	CG	1	0.676806	0.792453	0.820513	0.789474	0.756098	0.896694	1	0.881356	0.898438
	chr25	35464219	CG	0.541667	0.221519	0.652174	0.559524	0.449275	0.536585	0.343558	0.526316	0.463636	0.142857
	chr25	35758811	CG	0.105263	0.791667	0.258065	0.225806	0.238095	0.5	0.214286	0.333333	0.129032	0.222222
	chr25	35758815	CG	0.105263	0.782609	0.193548	0.419355	0.190476	0.5	0.428571	0.230769	0.2	0.178571
	chr25	35758819	CG	0	0.652174	0.0967742	0.1875	0.142857	0.25	0.357143	0.111111	0.0322581	0.107143
	chr25	38989172	CG	1	0.575342	0.977273	0.976744	1	0.85	0.985075	0.948718	1	0.979592
	chr25	39454945	CHH	0.408163	0	0.471429	0.173077	0.527778	0.470588	0.0428571	0.547945	0.551724	0.493151
	chr25	39454990	CHH	0.565217	0.952381	0.535211	0.814815	0.518987	0.470588	0.911765	0.530864	0.483871	0.531646
	chr25	40037847	CG	0.571429	1	0.964286	0.96875	0.904762	1	0.961538	1	0.925926	1
	chr25	41594476	CG	0.434783	0.961538	0.842105	0.853659	0.88	1	0.957746	0.976744	0.981818	0.931818
	chr25	41610793	CG	1	0.448276	0.928571	0.964286	1	1	0.98	0.444444	1	1
	chr25	41616749	CG	0.394737	0.930233	0.68	0.945946	0.886364	1	0.918033	0.95122	1	0.931818
	chr25	41616756	CG	0.421053	0.906977	0.6	0.783784	0.886364	0.692308	0.737705	0.682927	0.970588	0.590909
	chr25	41616765	CG	0.432432	0.880952	0.836735	0.861111	0.813953	0.636364	0.885246	0.846154	1	0.511628
	chr25	41748450	CHH	0	0.532258	0	0.0434783	0	0	0	0.4	0	0
	chr25	42163111	CG	0.5	0.0298507	0.173077	0.236364	0.125	0	0.2	0.0192308	0.321429	0.0895522
	chr25	42163112	CG	0.516129	0.0769231	0.0571429	0.25641	0.0526316	0	0.283019	0.0606061	0.326087	0.146341
	chr25	42163122	CG	0.456522	0.0447761	0.0192308	0.163636	0.15	0	0.1	0	0.178571	0.0307692
	chr25	42163123	CG	0.612903	0.0153846	0.0857143	0.179487	0.0526316	0	0.188679	0.121212	0.311111	0.025641
	chr25	42163124	CG	0.478261	0.0298507	0.134615	0.0727273	0.1	0	0.171429	0.0188679	0.142857	0.0461538
	chr25	42163125	CG	0.451613	0.015625	0.0294118	0.108108	0.0833333	0	0.150943	0.030303	0.217391	0.0487805
	chr25	42163128	CG	0.347826	0.0298507	0.0384615	0.0909091	0.0789474	0.0769231	0.0571429	0	0.196429	0.0615385
	chr25	42163129	CG	0.451613	0.015625	0	0.102564	0.105263	0.111111	0.113208	0.030303	0.173913	0
	chr25	42163136	CG	0.466667	0.046875	0.0882353	0.0789474	0.135135	0	0.173077	0.0625	0.244444	0.0769231
	chr26	1799	CG	0.882979	0.576923	0.911765	0.926471	0.83871	0.934211	0.873418	0.833333	0.914894	0.973214
	chr26	1800	CG	0.914894	0.54902	0.932432	0.945455	0.818182	0.94	0.890909	0.945946	0.878049	0.939024
	chr26	1807	CG	0.957447	0.598039	0.986301	0.890909	0.909091	0.979592	0.909091	0.945946	0.928571	0.929412
	chr26	1840	CG	0.953488	0.51	0.970588	1	0.923077	0.969697	0.981132	0.918919	1	0.963855
	chr26	2965	CG	0.807692	0.2	0.875	0.769231	0.571429	0.714286	0.666667	0.769231	0.875	0.741935
	chr26	8986	CG	0.909091	0.125	0.894737	0.789474	0.588235	0.777778	0.416667	0.625	0.363636	1
	chr26	7613260	CG	0.788462	0.418182	0.92	0.866667	0.73913	0.810811	0.608696	0.935484	0.948718	0.90625
	chr26	17972425	CG	0.896552	0.117647	0.833333	0.944444	0.578947	0.84375	0.769231	0.826087	0.933333	0.928571
	chr26	17972457	CG	0.84375	0.2	1	0.909091	0.894737	0.702703	0.625	0.857143	0.947368	0.916667
	chr26	17972460	CG	0.903226	0.291667	1	0.909091	0.947368	0.818182	0.875	1	0.842105	1
	chr26	17972467	CG	0.965517	0.363636	1	0.809524	0.947368	0.758621	0.777778	0.9375	1	1
	chr26	17972472	CG	0.773585	0.235294	0.888889	0.916667	0.444444	0.793651	0.666667	0.625	0.916667	0.615385
	chr26	25988187	CG	1	0.7	0.956522	0.981481	0.895833	0.857143	0.947368	0.978723	0.984375	1
	chr26	40486844	CG	0.818182	0.25	0.803571	0.761905	0.594595	0.75	0.82	0.705882	0.588235	0.795455
	chr26	40486934	CG	0.890173	0.587209	0.92459	0.860169	0.758621	0.883929	0.887931	0.8125	0.914286	0.911765
	chr26	42407936	CG	0.526316	0	0.04	0	0	0	0	0	0	0
	chr26	47536690	CG	0.46875	0.0434783	0.05	0.16129	0	0	0.177778	0.0416667	0.276923	0
	chr26	47536701	CG	0.692308	0.111111	0.0666667	0.233333	0	0.636364	0.111111	0.147059	0.270833	0.0833333
	chr26	47536708	CG	0.692308	0.148148	0.0333333	0.133333	0.0344828	0.272727	0.111111	0.0588235	0.354167	0
	chr26	49558977	CG	0.217391	0.969697	0.555556	0.914286	0.368421	0.888889	0.97561	0.75	0.902439	0.979592
	chr26	49558987	CG	0.391304	0.939394	0.555556	0.942857	0.421053	0.888889	0.97561	0.65	1	0.938776
	chr26	49558994	CG	0.304348	1	0.444444	0.971429	0.368421	0.888889	0.97561	0.7	0.975	0.44898
	chr26	49627364	CG	0.88	0.177778	0	0.225806	0.05	0.6	0.0967742	0.0740741	0.25	0.259259
	chr26	49627367	CG	0.92	0.195652	0.0769231	0.258065	0.2	0.6	0.129032	0.296296	0.25	0.333333
	chr26	49627368	CG	0.809524	0.2	0.105263	0.390244	0	0.333333	0.232143	0.323529	0.16	0.234043
	chr26	49627371	CG	0.88	0.136364	0.230769	0.290323	0.05	0.5	0.129032	0.259259	0.166667	0.296296
	chr26	49627372	CG	0.809524	0.125	0.105263	0.309524	0	0.444444	0.160714	0.264706	0.16	0.170213
	chr26	49627378	CG	0.92	0.195652	0.230769	0.290323	0.1	0.6	0.258065	0.259259	0.166667	0.444444
	chr26	49627379	CG	0.809524	0.075	0	0.452381	0	0.333333	0.214286	0.294118	0.32	0.425532
	chr26	49627381	CG	0.92	0.26087	0.384615	0.419355	0.15	0.6	0.16129	0.222222	0.291667	0.333333
	chr26	49627382	CG	0.857143	0.15	0.210526	0.380952	0.05	0.444444	0.178571	0.352941	0.24	0.361702
	chr26	49627384	CG	0.88	0.173913	0.384615	0.258065	0.1	0.5	0.129032	0.259259	0.166667	0.296296
	chr26	49627385	CG	0.857143	0.15	0.0526316	0.261905	0.075	0.444444	0.160714	0.264706	0.204082	0.282609
	chr26	49627386	CG	0.88	0.130435	0.153846	0.354839	0	0.3	0.129032	0.222222	0.0833333	0.230769
	chr26	49627387	CG	0.714286	0.075	0.105263	0.285714	0.125	0.444444	0.0892857	0.323529	0.14	0.234043
	chr26	49627388	CG	0.84	0.152174	0.230769	0.354839	0	0.4	0.0967742	0.222222	0.166667	0.296296
	chr26	49627389	CG	0.761905	0.075	0.105263	0.285714	0	0.333333	0.142857	0.235294	0.1	0.319149
	chr26	49627394	CG	0.88	0.2	0.307692	0.354839	0.05	0.444444	0.16129	0.222222	0.125	0.296296
	chr26	49627395	CG	0.809524	0.1	0.105263	0.404762	0.075	0.444444	0.232143	0.411765	0.2	0.319149
	chr26	49627410	CG	0.75	0.128205	0.166667	0.219512	0.0769231	0.5	0.145455	0.212121	0.195652	0.204545
	chr26	49864706	CG	0.333333	0.777778	0.738095	0.769231	0.302326	0.833333	0.916667	0.822222	0.942857	0.842105
	chr26	49864707	CG	0.413793	0.9375	0.83871	0.86	0.473684	0.777778	0.97619	0.904762	1	0.894737
	chr26	49864716	CG	0.393939	0.888889	0.833333	0.846154	0.255814	1	0.958333	0.844444	1	0.842105
	chr26	49864717	CG	0.321429	0.875	0.903226	0.88	0.473684	1	1	0.904762	1	0.868421
	chr26	49864736	CG	0.535714	0.96875	0.870968	1	0.789474	1	0.931818	0.97619	0.977778	0.947368
	chr26	51205534	CG	0.526316	0.08	0.340909	0.371429	0.369565	0.606061	0.3	0.444444	0.641509	0.545455
	chr26	51446046	CG	0.857143	0.290909	0.638298	0.641026	0.631579	0.818182	0.758621	0.791667	0.903846	0.744186
	chr26	51673220	CG	0.933333	0.492537	0.6	0.880952	0.965517	0.9	0.922078	0.733333	1	0.803571
	chr26	51673233	CG	0.957447	0.666667	0.857143	0.880952	1	1	0.974026	0.844444	0.949153	0.928571
	chr26	51673239	CG	0.914894	0.550725	0.783784	0.857143	0.931034	1	0.909091	0.755556	0.932203	0.803571
	chr27	6278963	CG	0.955224	0.666667	0.957831	0.908046	0.813953	0.957983	0.937008	0.923077	0.960526	0.946667
	chr27	6278976	CG	0.818182	0.541667	0.946903	0.875	0.835052	0.807531	0.784615	0.829457	0.881188	0.949367
	chr27	6278981	CG	0.726027	0.391304	0.843373	0.727273	0.574713	0.711268	0.726562	0.580645	0.802632	0.802632
	chr27	6278984	CG	0.646018	0.38	0.713656	0.661972	0.494949	0.577689	0.651852	0.612403	0.813725	0.7125
	chr27	6279004	CG	0.776119	0.466667	0.70303	0.772727	0.601156	0.606061	0.6875	0.741935	0.733333	0.77027
	chr27	6279005	CG	0.740385	0.306122	0.817778	0.802817	0.588832	0.683258	0.613636	0.68254	0.828283	0.779874
	chr27	10378969	CG	0.918367	0.586207	0.96	0.954545	0.813725	0.925926	0.961039	0.920635	0.933333	0.960784
	chr27	10382853	CG	0.809524	0.125	0.947368	0.878788	0.740741	0.785714	0.583333	0.764706	1	1
	chr27	10382860	CG	0.772727	0.176471	0.894737	0.8125	0.733333	0.875	0.769231	0.647059	0.888889	0.875
	chr27	25153615	CG	0.925773	0.654321	1	0.983871	0.861446	0.922832	0.961905	0.93	0.947368	0.910345
	chr27	25153616	CG	0.699029	0.423077	0.861111	0.863636	0.642857	0.811881	0.688525	0.779661	1	0.864407
	chr27	25159681	CG	0.652174	0.208333	0.772727	0.857143	0.7	0.735294	0.6875	0.571429	0.896552	0.62069
	chr27	25159693	CG	0.616279	0.206522	0.59375	0.626506	0.529412	0.618557	0.491803	0.545455	0.708333	0.680851
	chr27	25422859	CHH	0.254902	0	0.128205	0.0847458	0.195122	0.142857	0	0.214286	0.242424	0.176471
	chr27	28540653	CG	0.796178	0.509434	0.878261	0.855556	0.7	0.829596	0.814286	0.820896	0.911392	0.861111
	chr27	28540661	CG	0.923567	0.641509	0.956522	0.911111	0.911111	0.918552	0.9	0.940299	0.936709	0.972222
	chr27	28540676	CG	0.916667	0.584906	0.93913	0.9	0.821429	0.924444	0.914286	0.895522	0.923077	0.930556
	chr27	28546355	CG	0.954545	0.607143	0.978261	0.939024	0.83	0.967742	0.926606	0.932039	1	0.917808
	chr27	28546362	CG	0.977273	0.684211	1	0.987805	0.93	1	0.889908	0.961165	0.982143	0.979452
	chr27	28546395	CG	1	0.596491	0.945652	0.97561	0.95	0.925926	0.944954	0.920792	0.944444	0.979452
	chr27	28559470	CG	0.967742	0.571429	1	0.95	0.88	0.954545	0.923077	0.863636	1	0.8
	chr27	28586900	CG	0.490909	0.078125	0.848101	0.85	0.662162	0.152809	0.644068	0.9375	0.4	0.907895
	chr27	28586934	CG	0.355932	0.863636	0.746835	0.690476	0.441558	0.12035	0.639344	0.5625	0.303571	0.589744
	chr27	28593610	CG	0.903614	0.409836	0.903846	0.964912	0.846154	0.934426	0.836364	0.932203	0.946667	0.864407
	chr27	28593611	CG	0.969697	0.7	0.921053	0.947368	0.928571	0.960784	0.910112	0.957143	0.945455	0.928571
	chr27	28593617	CG	0.975	0.534483	1	0.909091	0.909091	0.95	0.886792	0.910714	0.944444	0.929825
	chr27	28593625	CG	0.898734	0.465517	0.9	0.811321	0.804598	0.933333	0.811321	0.854545	0.887324	0.877193
	chr27	28593631	CG	0.936709	0.481481	0.92	0.945455	0.895349	0.95	0.823529	0.963636	0.930556	0.859649
	chr27	28600355	CG	0.848214	0.395161	0.964286	0.884615	0.846939	0.9	0.860759	0.894118	0.928571	0.891892
	chr27	28600356	CG	0.965812	0.523636	0.960396	0.927778	0.86385	0.985915	0.951965	0.914634	0.930693	0.969697
	chr27	28600362	CG	0.894737	0.463415	0.947368	0.953488	0.935484	0.898305	0.897436	0.964706	0.964912	0.918919
	chr27	28600363	CG	0.966387	0.622505	0.955446	0.955056	0.953052	0.985915	0.986667	0.975904	0.96	0.984848
	chr27	28600370	CG	0.913793	0.455285	0.948276	0.900763	0.93	0.745763	0.797468	0.964706	0.938596	0.783784
	chr27	28600371	CG	0.942623	0.626134	0.970297	0.955556	0.901408	0.986301	0.956332	0.975904	0.980198	1
	chr27	28600376	CG	0.891892	0.391667	0.947368	0.907692	0.876289	0.844828	0.87013	0.908046	0.964286	0.916667
	chr27	28600377	CG	0.949153	0.619318	0.970297	0.95858	0.904762	0.930556	0.960699	0.95122	0.969072	0.984848
	chr27	28600396	CG	0.929293	0.553539	0.970732	0.966667	0.916279	0.909091	0.926087	0.965517	0.932692	0.916667
	chr27	28623669	CG	1	0.644737	1	0.936364	0.857143	0.8	0.935897	0.860656	0.913462	0.955882
	chr27	28630781	CG	0.916667	0.574713	0.962264	0.928571	0.791667	0.925926	0.891304	0.921569	1	0.941176
	chr27	28634307	CG	0.92	0.576923	0.915493	0.91687	0.76873	0.888889	0.909091	0.923885	0.907937	0.923923
	chr27	28651371	CG	0.811321	0.552147	0.688172	0.809816	0.699187	0.851852	0.727273	0.833333	0.715328	0.959732
	chr27	28651377	CG	0.960784	0.68	1	0.892857	0.977778	1	1	1	1	0.818182
	chr27	28651378	CG	0.934579	0.621118	0.934783	0.987654	0.952756	0.833333	0.918182	0.967742	0.934307	0.979866
	chr27	28651411	CG	0.953271	0.597561	0.978495	0.936047	0.883721	0.966667	0.93578	0.979167	0.955224	0.97651
	chr27	28652912	CG	0.875	0.346154	0.923077	0.709677	0.740741	0.933333	0.714286	0.806452	0.933333	0.882353
	chr27	28652920	CG	1	0.578947	1	0.870968	0.956522	0.892857	1	0.964286	0.888889	0.961538
	chr27	28705675	CG	0.971698	0.633333	0.9	0.942857	0.909091	0.921569	0.951807	1	0.945455	0.942308
	chr27	28708532	CG	0.918919	0.666667	0.94926	0.942257	0.886598	0.923077	0.924171	0.907478	0.956522	0.936306
	chr27	28715202	CG	0.928571	0.333333	1	1	0.684211	0.833333	0.809524	0.8125	1	1
	chr27	28723703	CG	0.886076	0.492308	0.913462	0.932432	0.872727	0.87234	0.843478	0.863248	0.965116	0.942308
	chr27	28723710	CG	0.942029	0.433962	0.928571	0.954545	0.903846	0.88764	0.807692	0.933333	0.955882	0.851064
	chr27	28723718	CG	0.884058	0.557692	0.888889	0.955224	0.885714	0.953488	0.817308	0.886792	0.869565	0.87234
	chr27	28723724	CG	0.897059	0.56	0.918367	0.909091	0.914286	0.929412	0.796117	0.885714	0.911765	0.934783
	chr27	28803472	CG	1	0.543529	0.765337	0.739862	0.576132	0.779592	0.895397	1	0.795652	0.822485
	chr27	28831326	CG	0.948276	0.6	0.966667	0.956522	0.864198	0.939394	0.90625	0.936709	0.959184	0.8
	chr27	28856922	CG	0.895	0.636119	0.896341	0.900277	0.783699	0.867647	0.87	0.905759	0.931937	0.941964
	chr27	28884271	CG	0.897987	0.60451	0.944798	0.919687	0.78907	0.877023	0.915385	0.892655	0.937644	0.944689
	chr27	28884278	CG	0.966307	0.700692	0.966066	0.953802	0.953935	0.955128	0.945175	0.973164	0.973472	0.974295
	chr27	28884311	CG	0.957418	0.60556	0.954304	0.94239	0.88303	0.956679	0.948408	0.947666	0.952214	0.972362
	chr27	28900015	CG	0.696552	0.320755	0.763889	0.695431	0.425	0.842105	0.46875	0.676301	0.727273	0.643836
	chr27	28903018	CG	0.944444	0.595238	0.989691	0.945736	0.851351	0.925926	0.915663	0.967391	0.925	1
	chr27	28934363	CG	0.958333	0.402367	0.90625	1	0.829268	0.8	0.8	0.95112	0.964143	0.954545
	chr27	28934371	CG	1	0.39881	0.6875	1	0.621951	0.7	0.56	1	1	0.833333
	chr27	28934377	CG	0.907407	0.519231	0.9375	0.934426	0.76	0.875	0.708333	1	0.920319	0.878788
	chr27	29157735	CHG	0	0.342857	0	0.0454545	0.266667	0	0.2	0.0909091	0.0769231	0.0454545
	chr27	32797401	CG	1	0.529412	0.107143	0.685714	0.0833333	0.4	0.54902	0.289474	0.769231	0.352941
	chr27	35835027	CG	0.936709	0.666667	1	0.851064	0.814815	0.894737	0.892857	1	0.777778	0.954545
	chr27	35835035	CG	0.860759	0.53125	1	0.829787	0.84	0.858974	0.769231	0.454545	0.888889	0.714286
	chr27	35843449	CG	0.75	0.452174	0.850575	0.900826	0.738806	0.78	0.816	0.782313	0.871508	0.827586
	chr27	35843493	CG	0.956522	0.655172	0.918605	0.958333	0.778626	0.92	0.892562	0.895105	0.971429	1
	chr27	35845420	CG	0.738095	0.483333	0.895288	0.910345	0.673333	0.821656	0.879032	0.873134	0.855263	0.896552
	chr27	37576530	CG	0.634146	0.325	0.666667	0.643678	0.328767	0.561644	0.616162	0.698113	0.674419	0.766667
	chr27	37576559	CG	0.855072	0.564103	0.927536	0.864198	0.7	0.803571	0.863158	0.818182	0.883721	0.944444
	chr27	37598276	CG	0.926829	0.538462	0.9	0.818182	0.588235	0.827273	0.882353	0.615385	0.9375	0.809524
	chr27	37598283	CG	0.921569	0.5	1	1	0.772727	0.918519	0.833333	0.866667	1	0.962963
	chr27	37600300	CG	0.911765	0.336	0.692308	0.738095	0.525253	0.83871	0.797297	0.597403	0.88	0.861111
	chr27	37600310	CG	0.979592	0.395257	0.866667	0.863636	0.742857	0.840909	0.948718	0.821918	0.884615	0.925
	chr27	37600329	CHH	0.643902	0.229885	0.540486	0.579812	0.509975	0.416667	0.673401	0.569665	0.725984	0.473214
	chr27	37600337	CG	0.626566	0.288372	0.717526	0.7109	0.546482	0.545045	0.710884	0.665487	0.741732	0.643341
	chr27	37616511	CG	0.825243	0.192308	0.962963	0.835821	0.745455	0.78481	0.714286	0.855769	0.873239	0.866667
	chr27	37616532	CG	0.795082	0.269231	0.851852	0.753623	0.714286	0.88172	0.651163	0.809524	0.916667	0.95082
	chr27	37616540	CG	0.633333	0.166667	0.777778	0.710145	0.660714	0.757895	0.692308	0.669903	0.753623	0.8
	chr27	37621017	CG	0.786885	0.529412	0.809524	0.758242	0.700581	1	0.833333	0.731959	0.891089	0.833333
	chr27	37629306	CG	1	0.666667	0.966667	0.95122	0.864865	0.928571	0.842105	0.909091	0.807692	1
	chr27	37629358	CG	0.670543	0.381148	0.652174	0.747774	0.527778	0.8	0.717391	0.71875	0.772429	0.846154
	chr27	37629377	CG	0.927481	0.602459	1	0.942943	0.789474	0.933333	0.804348	0.9375	0.964989	0.928571
	chr27	37629387	CG	0.782443	0.502041	0.956522	0.830861	0.710526	0.714286	0.846154	0.84375	0.90372	0.785714
	chr27	37639643	CG	0.953488	0.671429	0.928571	0.926829	0.806452	0.938776	0.90625	0.932203	0.956522	0.9375
	chr27	37639672	CG	0.731707	0.240695	0.829493	0.809976	0.649587	1	0.78481	0.799569	0.879518	0.822581
	chr27	37639680	CG	0.613003	0.200993	0.690045	0.677725	0.58804	0.562914	0.660131	0.686695	0.755137	0.709677
	chr27	37639695	CG	0.798122	0.175074	0.920308	0.916667	0.809045	0.782946	0.75	0.868613	0.905588	0.888889
	chr27	38807886	CG	0.961538	0.5	1	0.966667	0.933333	1	1	0.962963	0.875	0.913043
	chr27	38807889	CHG	1	0.5	1	0.933333	1	1	1	0.888889	0.90625	0.956522
	chr27	38807899	CG	1	0.545455	0.945946	0.931034	0.866667	1	0.904762	0.925926	0.967742	1
	chr27	38807907	CG	1	0.5	0.972973	0.933333	1	1	1	0.962963	0.84375	0.956522
	chr27	38807928	CG	0.925926	0.409091	1	0.933333	1	1	0.904762	0.807692	0.8125	1
	chr27	44065536	CG	0.829493	0.525	0.923664	0.894309	0.662055	0.735714	0.849873	0.862259	0.908705	0.90625
	chr28	1893897	CG	0.788991	0.34375	0.666667	0.882353	0.733333	0.757353	0.647059	0.894737	0.7	0.783333
	chr28	1893912	CG	0.887097	0.190476	0.545455	0.818182	0.5	0.694118	0.555556	0.916667	0.555556	0.85
	chr28	1893915	CG	0.887097	0.263158	0.727273	0.916667	0.25	0.649718	0.5	1	0.666667	0.804878
	chr28	1893929	CG	0.816794	0.2	0.727273	0.9375	0.583333	0.564815	0.555556	1	0.625	0.75
	chr28	1893953	CG	0.752294	0.352941	0.692308	0.764706	0.538462	0.651639	0.428571	0.8125	0.615385	0.816327
	chr28	1893985	CG	0.674419	0.416667	0.55	0.727273	0.478261	0.546763	0.428571	0.8	0.565217	0.814815
	chr28	1893988	CG	0.723577	0.454545	0.684211	0.818182	0.434783	0.563433	0.526316	0.833333	0.636364	0.817073
	chr28	1894157	CG	0.658228	0.230769	0.588235	0.5	0.538462	0.567568	0.636364	0.571429	0.681818	0.837209
	chr28	1894291	CG	0.450549	0.119617	0.0416667	0.255319	0.15942	0.56962	0.107692	0.0526316	0.0972222	0.0876923
	chr28	1894422	CG	0.805755	0.549479	0.8	0.819672	0.790323	0.671642	0.606557	0.857143	0.818182	0.815642
	chr28	1894445	CG	0.756757	0.502071	0.675676	0.6	0.489583	0.609195	0.32967	0.723404	0.7	0.757426
	chr28	1894861	CG	0.728155	0.430769	0.57377	0.683168	0.681818	0.745763	0.662162	0.754237	0.717949	0.840909
	chr28	1894866	CG	0.729064	0.459215	0.47619	0.647619	0.666667	0.704545	0.638889	0.764706	0.720339	0.860294
	chr28	1894870	CG	0.710145	0.458084	0.534483	0.619565	0.686047	0.72	0.676056	0.792793	0.686275	0.862903
	chr28	1894892	CG	0.755906	0.5	0.655172	0.648649	0.512195	0.641509	0.660714	0.648148	0.682927	0.780822
	chr28	1894893	CG	0.633663	0.36755	0.393939	0.65	0.48	0.586957	0.530612	0.638889	0.642857	0.730769
	chr28	1894894	CG	0.761062	0.391304	0.529412	0.666667	0.483871	0.693878	0.633333	0.473684	0.676471	0.754386
	chr28	1894899	CG	0.77907	0.488055	0.466667	0.692308	0.613636	0.831169	0.666667	0.822581	0.714286	0.84507
	chr28	1894922	CG	0.872483	0.609195	0.723077	0.792115	0.541667	0.780374	0.636364	0.792	0.421053	0.4
	chr28	1894960	CG	0.854869	0.60274	0.813084	0.859091	0.75	0.87963	0.525	0.840964	0.846154	0.695652
	chr28	2365891	CHH	0.820144	0.522727	0.877358	0.839506	0.803213	0.795455	0.593023	0.753623	0.852632	0.752381
	chr28	2365907	CG	0.88806	0.581395	1	0.921053	0.838174	0.75	0.813953	0.861538	0.852632	0.84466
	chr28	2415509	CG	0.913043	0.591837	0.940741	0.917266	0.707224	0.851852	0.912037	0.826923	0.972678	0.902878
	chr28	2431917	CG	0.607143	0.0833333	0.625	0.588235	0.434783	0.5	0.485714	0.125	0.789474	0.727273
	chr28	2431937	CG	0.785714	0.222222	0.733333	0.882353	0.608696	0.571429	0.714286	0.1875	0.894737	0.652174
	chr28	2431950	CG	0.615385	0.130435	0.615385	0.8	0.47619	0.631579	0.592593	0.272727	0.684211	0.611111
	chr28	2432017	CG	0.902439	0.47561	0.821429	0.809859	0.804598	0.731343	0.666667	0.876812	0.862903	0.5
	chr28	2432038	CG	0.790614	0.469697	0.773333	0.779412	0.715116	0.591837	0.726027	0.805085	0.836207	0.52
	chr28	2432039	CG	0.52795	0.270073	0.522678	0.691489	0.286822	0.51634	0.568627	0.640884	0.675481	0.507299
	chr28	2432044	CHH	0.818519	0.444444	0.851351	0.789474	0.754386	0.685714	0.666667	0.752137	0.880734	0.479167
	chr28	2432049	CHH	0.883019	0.612903	0.918919	0.887218	0.882353	0.774194	0.779412	0.931034	0.935185	0.625
	chr28	11064592	CG	0.666667	0.333333	0.731707	0.658537	0.529412	0.584416	0.617021	0.612903	0.68	0.708333
	chr28	11070691	CG	0.892308	0.555556	0.919355	0.895349	0.793651	0.77551	0.884615	0.954023	0.931034	0.907692
	chr28	11073748	CG	0.942857	0.688811	0.890909	0.945455	0.767442	1	0.9631	0.963964	0.984456	1
	chr28	11078059	CG	0.918367	0.567568	0.939394	0.885714	0.820513	0.921569	0.95122	0.896552	0.956522	1
	chr28	11165034	CG	0.885417	0.627907	0.915556	0.903846	0.854545	0.873418	0.87619	0.821429	0.942623	0.934066
	chr28	11165042	CG	0.6375	0.291667	0.746341	0.672566	0.681592	0.830986	0.742268	0.776596	0.8125	0.792208
	chr28	19012980	CG	1	0.666667	0.882353	0.969697	1	1	0.957447	0.92	1	0.84375
	chr28	31941263	CG	0.631579	0.0284091	0.882353	0.4	0.292683	0.416667	0.0921986	0.5625	0.818182	0.365854
	chr28	31993900	CHH	0.964286	0.538462	0.933333	0.941176	0.875	0.909091	0.764706	0.76087	0.884615	0.985075
	chr28	39153738	CG	0.93617	0.619048	0.965517	0.955556	1	0.9	0.967742	0.9375	0.96	1
	chr28	39283855	CG	0.964912	0.668675	0.94702	0.918699	0.758427	0.870968	0.875	0.911765	0.972973	0.989247
	chr28	39292305	CG	0.967391	0.699164	0.9	0.840336	0.777778	0.911111	0.885593	0.919075	0.960366	0.911111
	chr28	39306322	CG	0.895487	0.632484	0.927326	0.962382	0.763668	0.960396	0.922906	0.875696	0.943702	0.936401
	chr28	39306360	CG	0.924528	0.578947	0.942308	0.923077	0.824074	1	0.75	0.954545	0.875	0.979167
	chr28	39314406	CHG	0.180328	0.612903	0.59375	0.575758	0.5	0.137931	0.716418	0.5	0.52	0.444444
	chr28	39319503	CHG	0.163636	0.5625	0	0.222222	0	0	0	0	0.247788	0
	chr28	39323644	CG	0.770992	0.351724	0.944444	0.877984	0.741611	0.745763	0.768182	0.866412	0.93133	0.905109
	chr28	39323673	CG	0.519084	0.239726	0.577259	0.604775	0.43771	0.547059	0.609091	0.577947	0.738197	0.635379
	chr28	39328542	CG	0.866667	0.375	0.88	0.757576	0.607143	0.65625	0.793103	0.75	0.882353	0.882353
	chr28	39331746	CG	0.769231	0.4	0.840909	0.806452	0.764706	0.666667	0.818182	0.69697	0.780488	0.772727
	chr28	39331749	CG	0.727273	0.36	0.636364	0.741935	0.565217	0.71875	0.588235	0.75	0.767442	0.608696
	chr28	39331798	CHG	0.916667	0.230769	0.461538	1	0.638889	0.72	0.72	0.72	1	1
	chr28	39333341	CG	0.844444	0.567797	0.875	0.8	0.681818	0.807018	0.854167	0.7	0.842105	0.761905
	chr28	39338615	CG	0.859459	0.548387	0.963855	0.85567	0.794118	0.792308	0.95122	0.896226	0.966292	0.936937
	chr28	39350373	CG	0.923077	0.538462	0.95092	0.933775	0.846154	0.843137	0.79646	0.956835	0.961538	0.897959
	chr28	39350402	CG	0.629921	0.288889	0.635802	0.642384	0.484043	0.604396	0.653846	0.625	0.711538	0.714286
	chr28	39353056	CG	0.790123	0.4375	0.715909	0.8125	0.511811	0.606061	0.711538	0.481481	0.685714	0.7
	chr28	39356738	CG	0.888889	0.4	0.923077	0.857143	0.714286	0.933333	0.933333	0.958333	0.954545	0.866667
	chr28	43073324	CG	0.933333	0.66	0.956204	0.938596	0.916168	0.90411	0.887097	0.936508	0.957895	0.947826
	chr28	43073334	CG	0.970874	0.681319	0.93985	0.919643	0.792683	0.873239	0.852459	0.904	0.968254	0.928571
	chr28	43073342	CG	0.930693	0.626374	0.931298	0.909091	0.783951	0.869565	0.932203	0.888	0.967914	0.90991
	chr28	43077151	CG	0.603774	0.1875	0.583333	0.730769	0.575758	0.6	0.604651	0.591549	0.7	0.84127
	chr28	43077180	CG	0.833333	0.322581	0.849315	0.833333	0.808824	0.735294	0.767442	0.871429	0.9375	0.921875
	chr28	44058378	CG	0.92	0.326531	0.575758	0.442308	0.939394	0.583333	0.550725	0.518519	0.0408163	0.875
	chr28	44058381	CG	0.92	0.326531	0.636364	0.384615	0.939394	0.5	0.521739	0.592593	0.0408163	0.9375
	chr28	44058382	CG	1	0.283019	0.62963	0.72973	0.923077	0.785714	0.557692	0.428571	0.172414	0.892857
	chr28	44058384	CG	0.96	0.22449	0.636364	0.423077	0.909091	0.583333	0.521739	0.444444	0.0612245	0.9375
	chr28	44058385	CG	1	0.264151	0.555556	0.666667	0.84	0.75	0.557692	0.363636	0.103448	0.928571
	chr28	44058389	CG	0.96	0.346939	0.666667	0.557692	0.909091	0.583333	0.536232	0.592593	0.0816327	0.916667
	chr28	44058393	CG	0.88	0.22449	0.666667	0.538462	0.848485	0.5	0.521739	0.518519	0.0408163	0.9375
	chr28	44058395	CG	0.96	0.306122	0.666667	0.5	0.909091	0.5	0.521739	0.518519	0.0204082	0.916667
	chr28	44058404	CG	0.833333	0.265306	0.484848	0.403846	0.8125	0.444444	0.449275	0.481481	0.0204082	0.765957
	chr28	44058405	CG	1	0.264151	0.592593	0.621622	0.961538	0.785714	0.557692	0.5	0.137931	0.846154
	chr29	10926479	CG	0.552632	0.966667	0.352941	0.7	0.219512	0.75	0.909091	0.862069	0.960784	0.459459
	chr29	13003688	CHG	0.333333	0	0.365385	0.15	0.333333	0.105263	0	0.409091	0.453125	0.490909
	chr29	17442254	CG	0.586207	0.985507	0.571429	0.892857	0.568182	0.833333	0.849315	0.883721	0.819672	0.5
	chr29	17442259	CG	0.5	0.985507	0.595238	0.928571	0.568182	0.777778	0.876712	0.883721	0.9	0.847458
	chr29	17791643	CG	0.968	0.631579	0.964072	0.958333	0.927928	0.923611	0.953125	0.969697	0.963855	0.933333
	chr29	17791647	CHH	0.776	0.473684	0.784431	0.805556	0.756757	0.75	0.84375	0.666667	0.783133	0.77037
	chr29	17791651	CG	0.952	0.631579	0.952096	0.951389	0.927928	0.939394	0.90625	0.939394	0.963855	0.955556
	chr29	17791673	CG	0.942149	0.578947	0.963855	0.950355	0.882883	0.933333	0.920635	0.953846	0.963855	0.970149
	chr29	19399415	CG	0.60241	0.9	0.603448	0.72549	0.43038	0.555556	0.685714	0.636364	0.741935	0.666667
	chr29	19399700	CHG	0.41573	0.121655	0.272727	0.422222	0.285714	0.282051	0.296	0.682464	0.460784	0.301887
	chr29	19399723	CHH	0	0.272727	0	0	0	0	0	0.00930233	0	0.0107527
	chr29	19399740	CG	0.703349	0.42638	0.675781	0.636364	0.58296	0.769231	0.810573	0.714286	0.735294	0.863014
	chr29	19401583	CG	0.84058	0.375	0.692308	0.608696	0.666667	0.798077	0.690141	0.727273	0.75	0.55
	chr29	19401701	CG	1	0.409091	1	0.933333	0.875	0.776786	0.594595	0.611111	0.87037	0.76087
	chr29	19401705	CG	0.842105	0.37037	0.75	0.777778	0.71875	0.735043	0.705882	0.777778	0.796296	0.76087
	chr29	19401727	CG	0.597122	0.288462	0.673469	0.673913	0.550725	0.506329	0.520833	0.706897	0.767241	0.656566
	chr29	19401759	CG	0.62037	0.31746	0.660714	0.556391	0.443114	0.539683	0.582418	0.411765	0.69281	0.732143
	chr29	19401762	CG	0.774566	0.504032	0.765152	0.764706	0.584746	0.767442	0.749129	0.634518	0.836653	0.803279
	chr29	19404533	CG	0.794872	0.525937	0.716667	0.87234	0.571125	0.721154	0.754622	0.684659	0.75089	0.707792
	chr29	19404573	CG	1	0.597561	0.843023	1	0.721311	0.850575	1	1	1	0.698198
	chr29	19406691	CG	0.85	0.44	0.847458	0.956522	0.901408	0.88	0.5	0.684211	0.945946	0.810811
	chr29	19406697	CG	0.820513	0.230769	0.913793	0.913043	0.928571	0.68	0.125	0.631579	0.905405	0.8
	chr29	19409025	CG	0.9	0.571429	0.833333	0.846154	0.865385	0.75	0.818182	0.846154	0.884615	0.909091
	chr29	19409033	CG	0.822581	0.409091	0.833333	0.923077	0.764706	0.633333	0.636364	0.785714	0.857143	0.692308
	chr29	19409035	CG	0.806452	0.434783	0.666667	0.923077	0.788462	0.633333	0.818182	0.714286	0.892857	0.769231
	chr29	19412149	CG	0.770732	0.474453	0.828947	0.800847	0.696429	0.767442	0.761905	0.802083	0.773196	0.720207
	chr29	19412171	CG	0.522807	0.271505	0.469091	0.472924	0.337931	0.529851	0.55137	0.46087	0.546392	0.473881
	chr29	19412201	CG	0.660377	0.37037	0.659574	0.73913	0.490066	0.493827	0.710145	0.606838	0.700935	0.5
	chr29	19412205	CG	0.833333	0.568627	0.808511	0.898876	0.693333	0.757282	0.850746	0.834783	0.866667	0.833333
	chr29	19412211	CG	0.760563	0.171429	0.636364	0.631579	0.482759	0.658031	0.677419	0.806452	0.62963	0.5
	chr29	19412592	CG	0.79661	0.470588	0.875	0.71875	0.709677	0.811321	0.785714	0.75	0.75	0.657143
	chr29	19414796	CG	0.862069	0.347826	1	0.923077	0.742857	0.837838	0.7	0.777778	0.9375	0.759259
	chr29	19415009	CG	0.918605	0.631579	0.928571	0.933333	0.934959	0.928571	0.971429	0.885714	0.962963	0.893939
	chr29	19415024	CG	0.677419	0.310345	0.663366	0.689655	0.67284	0.636364	0.6	0.590909	0.605442	0.757511
	chr29	19417450	CG	0.741935	0.413333	0.522124	0.807692	0.373494	0.571429	0.464912	0.727941	0.75	0.727941
	chr29	19417467	CG	0.818182	0.5	0.663717	0.75641	0.662651	0.662338	0.763158	0.761194	0.845588	0.698529
	chr29	19417468	CG	0.785124	0.428571	0.693333	0.789744	0.621622	0.72	0.757143	0.656051	0.843137	0.77193
	chr29	19417480	CG	0.824561	0.513158	0.786667	0.805128	0.692982	0.8	0.833333	0.75	0.81457	0.701754
	chr29	19417787	CG	0.435897	0.0714286	0.482759	0.454545	0.189655	0.304348	0.606061	0.173913	0.42	0.711111
	chr29	19417788	CG	0.616311	1	0.61834	0.648997	0.485623	0.598253	0.649857	0.589172	0.705793	0.586256
	chr29	19417800	CHH	0.511407	0.228538	0.61089	0.528986	0.47027	0.423237	0.645068	0.50458	0.565394	0.510875
	chr29	19417818	CG	0.526316	0.0862069	0.612903	0.483871	0.515625	0.730769	0.65625	0.318182	0.672727	0.626374
	chr29	19417822	CG	0.782051	0.160714	0.83871	0.766667	0.5625	0.779221	0.8125	0.545455	0.781818	0.846154
	chr29	19417823	CG	0.879279	0.579596	0.911001	0.885873	0.783316	0.865546	0.906221	0.840673	0.915845	0.78267
	chr29	19417824	CG	0.474359	0.0892857	0.677419	0.5	0.384615	0.623377	0.53125	0.409091	0.581818	0.78022
	chr29	19417825	CG	0.607949	0.352413	0.650895	0.644398	0.489318	0.586498	0.649025	0.538831	0.714177	0.59233
	chr29	19417829	CG	0.795181	0.487585	0.842627	0.777467	0.624744	0.784141	0.828972	0.769541	0.858779	0.720314
	chr29	19418312	CG	0.888889	0.506849	0.826446	0.797101	0.714286	0.838983	0.813725	0.762712	0.888889	0.696429
	chr29	19420333	CG	0.877301	0.553571	1	0.84	0.742857	0.882353	0.887097	0.933333	0.888889	0.882353
	chr29	19421101	CG	0.907692	0.636066	0.905983	0.886957	0.854839	0.84127	0.879699	0.866516	0.918984	0.892336
	chr29	19421109	CG	0.853282	0.460784	0.806268	0.791304	0.761021	0.746032	0.798005	0.744921	0.85697	0.761818
	chr29	19421111	CG	0.890625	0.522876	0.868946	0.830435	0.801386	0.734375	0.8575	0.769752	0.89697	0.818182
	chr29	19421908	CG	0.665706	0.391747	0.707646	0.698137	0.618799	0.644068	0.702306	0.592369	0.752182	0.681973
	chr29	19423785	CG	0.824675	0.5	0.774194	0.798817	0.772152	0.8	0.888889	0.628049	0.757143	0.830688
	chr29	19425016	CG	0.71875	0.26087	0.444444	0.5	0.368421	0.774194	0.6	0.529412	0.705882	0.375
	chr29	19426954	CG	0.975	0.619403	0.9	0.84	0.843373	0.875	0.907767	0.830986	0.865854	0.929825
	chr29	19430349	CG	0.775862	0.32381	0.774929	0.877828	0.889344	0.780645	0.666667	0.758465	1	0.737226
	chr29	19430455	CG	0.886248	0.613553	0.883281	0.801347	0.861167	0.8	0.863602	0.840436	0.907618	0.889299
	chr29	19430456	CG	0.882353	0.551724	0.897959	0.896552	0.875706	0.62963	0.861111	0.770833	0.906667	0.894737
	chr29	19430458	CG	0.828125	0.433333	0.888889	0.754386	0.848837	0.64	0.887324	0.804348	0.907895	0.872727
	chr29	19430997	CG	0.413665	0.14728	0.394333	0.410858	0.277331	0.374408	0.299649	0.323319	0.423182	0.365521
	chr29	19431013	CG	0.625719	0.31339	0.627718	0.663248	0.525222	0.601946	0.546448	0.562794	0.719101	0.639705
	chr29	19431021	CG	0.503615	0.170077	0.476064	0.541877	0.427273	0.470636	0.424355	0.429951	0.588255	0.479566
	chr29	19431022	CG	0.836032	0.511706	0.81686	0.791209	0.815238	0.770541	0.789572	0.76915	0.852919	0.795918
	chr29	19431023	CG	0.565586	0.241962	0.557249	0.6039	0.477898	0.522678	0.479544	0.480964	0.654026	0.571181
	chr29	19431024	CG	0.851927	0.588629	0.827485	0.826568	0.826667	0.808425	0.8473	0.774397	0.882789	0.854214
	chr29	19431745	CG	0.486395	0.228669	0.277286	0.381356	0.330909	0.296875	0.283626	0.385686	0.383812	0.132969
	chr29	19431781	CG	0.679325	0.41556	0.690289	0.710843	0.592798	0.668942	0.75489	0.504817	0.767824	0.73913
	chr29	19431787	CG	0.759943	0.483146	0.740157	0.743325	0.645877	0.717241	0.798788	0.55684	0.79323	0.673913
	chr29	19433283	CG	0.698925	0.421875	0.824324	0.604651	0.74359	0.707071	0.791209	0.688525	0.875	0.65625
	chr29	19436107	CG	0.424242	0.0588235	0.761905	0.651163	0.65625	0.230769	0.564103	0.696203	0.715909	0.384615
	chr29	19436111	CG	0.535354	0.0588235	0.692308	0.731707	0.552083	0.6	0.641026	0.602564	0.576471	0.538462
	chr29	19436142	CG	0.620253	0.0481928	0.726415	0.682927	0.6	0.589744	0.567568	0.602564	0.647059	0.727273
	chr29	19436146	CG	0.766234	0.13253	0.90566	0.780488	0.8	0.837838	0.72973	0.897436	0.858824	0.818182
	chr29	19436148	CG	0.519481	0.060241	0.745283	0.609756	0.578947	0.675676	0.648649	0.769231	0.670588	0.636364
	chr29	19439218	CG	0.774194	0.4	0.865854	0.682353	0.654206	0.648649	0.776786	0.75	0.857143	0.745283
	chr29	19440150	CG	0.825911	0.51073	0.883871	0.879195	0.784452	0.787037	0.785075	0.814642	0.881292	0.858696
	chr29	19440173	CG	0.917526	0.642276	0.851613	0.959184	0.853107	0.837838	0.845304	0.839161	0.909836	0.907121
	chr29	19440174	CG	0.796117	0.484127	0.822981	0.854369	0.789655	0.821429	0.745763	0.7737	0.873214	0.855346
	chr29	19440176	CG	0.837838	0.539062	0.830482	0.909677	0.811277	0.80531	0.823034	0.779456	0.882248	0.872211
	chr29	19440573	CG	0.744048	0.477273	0.786571	0.756014	0.622837	0.696721	0.785924	0.687805	0.806167	0.266667
	chr29	19443471	CHH	0.727273	0.207692	0.269231	0.311111	0.278481	0.245283	0.368644	0.236842	0.0677966	0.4125
	chr29	19443556	CHH	0.830986	0.263158	0.526316	0.676471	0.470588	0.852273	0.322581	0.605263	0.77931	0.795082
	chr29	19443925	CG	0.765957	0.347826	0.645161	0.666667	0.454545	0.625	0.692308	0.518519	0.8125	0.633333
	chr29	19443942	CG	0.857143	0.434783	0.83871	0.714286	0.47619	0.657895	0.605263	0.807692	0.846154	0.827586
	chr29	19444897	CG	0.862745	0.533333	0.85	0.850467	0.842466	0.705882	0.748201	0.844828	0.87931	0.809677
	chr29	19444913	CG	0.966346	0.703297	0.91	0.943925	0.884746	0.705882	0.816901	0.87234	0.941935	0.897106
	chr29	19444921	CG	0.855769	0.55914	0.81	0.851852	0.808725	0.818182	0.769784	0.742105	0.873134	0.809211
	chr29	19444923	CG	0.880383	0.404255	0.86	0.878505	0.866221	0.818182	0.797203	0.688034	0.877155	0.858974
	chr29	19448043	CG	0.931034	0.444444	1	0.692308	0.727273	0.851852	0.882353	0.888889	0.875	0.75
	chr29	19448045	CG	0.827586	0.222222	0.615385	0.769231	0.363636	0.75	0.764706	0.722222	0.8125	0.375
	chr29	19448386	CG	0.843023	0.5625	0.865591	0.913043	0.805031	0.866667	0.854545	0.766082	0.880539	0.866359
	chr29	19574093	CG	0.782051	0.424008	0.773585	0.790123	0.777778	0.8	0.806452	0.7	0.880952	0.804511
	chr29	19574099	CG	0.846154	0.551244	0.865385	0.825	0.714286	0.666667	0.885246	0.833333	0.880952	0.909774
	chr29	31046940	CG	0.959596	0.683544	0.972603	0.920455	0.862069	0.888889	0.954545	0.9	0.929293	0.929688
	chr29	31046941	CG	0.843137	0.459016	0.846154	0.875	0.698113	0.681818	0.756757	0.846939	0.894118	0.895833
	chr29	31046955	CG	0.705882	0.444444	0.88	0.797753	0.677419	0.709677	0.826087	0.791946	0.855769	0.785185
	chr29	44170286	CG	0.26087	1	0.565217	0.870968	0.5	0.222222	1	0.4	0.977778	0.966667
	chr29	44170299	CG	0.434783	1	0.636364	0.870968	0.6	0.6	0.947368	0.466667	0.955556	0.966667
	chr29	44170301	CG	0.391304	1	0.608696	0.83871	0.55	0.4	1	0.333333	0.977778	0.966667
	chr29	44170310	CG	0.304348	0.888889	0.478261	0.903226	0.35	0.4	0.894737	0.266667	0.955556	0.9
	chr29	44170319	CG	0.26087	1	0.347826	0.709677	0.3	0.2	0.894737	0.166667	0.955556	0.833333
	chr29	46440686	CG	0.485714	0.0833333	0	0.0425532	0.173913	0.333333	0.0810811	0.0487805	0.0638298	0.25641
	chr29	46440691	CG	0.714286	0.171429	0.0869565	0.361702	0.630435	0.545455	0.243243	0.121951	0.340426	0.512821
	chr29	46571684	CG	0.535714	0.0810811	0.56	0.368421	0.342857	0.384615	0.416667	0.515152	0.0243902	0.740741
	chr29	46571696	CG	0.714286	0.216216	0.64	0.421053	0.514286	0.538462	0.4375	0.606061	0.0487805	0.740741
	chr29	46571714	CG	0.655172	0.189189	0.68	0.473684	0.542857	0.846154	0.4375	0.69697	0	0.62963
	chr29	46571838	CG	0.586207	0.102564	0.5625	0.212121	0.25	0.333333	0.348837	0.309524	0	0.75
	chr29	46588734	CG	0.973384	0.698366	0.933702	0.928854	0.814956	0.926316	0.909226	0.912556	0.945623	0.995984
	chr29	46588897	CG	0.906977	0.5	0.943396	0.893617	0.851852	0.882353	0.966667	1	0.967742	0.8
	chr29	46590621	CG	0.879581	0.486486	0.940476	0.808511	0.853333	0.851064	0.737226	0.911439	0.907407	0.90012
	chr29	46590625	CG	0.903141	0.513514	0.916667	0.914894	0.92	0.957447	0.870504	0.95572	0.959259	0.942238
	chr29	46590627	CG	0.978947	0.547945	0.970238	0.978723	0.90604	0.893617	0.942029	0.96679	0.981481	0.971084
	chr29	46590658	CG	0.970899	0.571429	0.945783	0.933333	0.918919	0.869565	0.956204	0.962963	0.970149	0.952727
	chr29	46591014	CG	0.897959	0.494118	0.804878	0.761905	0.970588	0.75	0.783333	0.666667	1	0.963077
	chr29	47106604	CG	0.612903	1	0.333333	0.621622	0.4375	0.75	0.809524	0.916667	0.729167	0.25
	chr29	47106615	CG	0.612903	1	0.583333	0.72973	0.59375	0.75	1	0.972222	1	0.25
	chr29	47106622	CG	0.612903	1	0.416667	0.756757	0.4375	0.75	0.904762	0.944444	0.9375	0.375
	chr29	47410426	CG	0.526316	0.985714	0.666667	0.809524	0.677419	0.666667	0.918033	0.791667	0.909091	0.657143
	chr29	47410436	CG	0.605263	0.971429	0.791667	0.904762	0.8125	0.916667	0.934426	0.64	1	0.916667
	chr29	47410448	CG	0.578947	0.971429	0.75	0.906977	0.875	0.916667	0.95082	0.76	0.969697	0.944444
	chr29	49419920	CG	0.111111	0.764706	0.181818	0.352941	0.611111	0.454545	0.583333	0.0333333	0.888889	0.0909091
	chr29	49419921	CG	0.125	0.806452	0.184211	0.410256	0.695652	0	0.78	0.0555556	0.964286	0.186047
	chr29	49419923	CG	0	0.647059	0.0909091	0.264706	0.333333	0.363636	0.541667	0	0.666667	0
	chr29	49419924	CG	0.0416667	0.741935	0.105263	0.307692	0.608696	0	0.72	0.0833333	0.946429	0.139535
	chr29	49419926	CG	0.111111	0.882353	0.227273	0.294118	0.611111	0.454545	0.583333	0	0.777778	0.136364
	chr29	49419927	CG	0.173913	0.806452	0.131579	0.394737	0.782609	0.2	0.74	0.121212	0.946429	0.325581
	chr29	49419947	CG	0.0555556	0.6875	0.136364	0.382353	0.555556	0.545455	0.708333	0.0666667	0.705882	0.136364
	chr29	49419948	CG	0.208333	0.774194	0.210526	0.358974	0.76087	0.2	0.78	0.0555556	0.928571	0.418605
	chr29	49419953	CG	0.130435	0.870968	0.297297	0.447368	0.886364	0	0.77551	0.2	0.963636	0.547619
	chr29	49726332	CG	0.447368	0.857143	0.243902	0.538462	0.896552	0.363636	0.585366	0.678571	0.652174	0.207547
	chr29	49726348	CG	0.131579	0.678571	0.0243902	0.128205	0.310345	0.222222	0.0487805	0.321429	0.177778	0.0754717
	chr29	49726349	CG	0.117647	0.553571	0	0.0943396	0.486486	0.5	0.0833333	0.25	0.0491803	0.0517241
	chr29	49726355	CG	0.212121	0.654545	0.131579	0.192308	0.555556	0.5	0.169492	0.411765	0.366667	0.0357143
	chr29	50263672	CG	0.45	0.844444	0.645161	0.811321	0.952381	0.5	0.863636	0.9	0.982143	0.875
	chr29	50646168	CHH	0.386364	0	0.384615	0.339623	0.53125	0.444444	0.528302	0.520833	0.358491	0.382353
	chr29	50702539	CG	0.4	0.973684	0.967742	0.621622	0.971429	1	0.955556	0.580645	0.5	0.5625
	chr29	51438848	CHG	0	0.5	0	0	0	0	0.0833333	0	0	0
	chr29	51438876	CG	0.833333	0.352941	0.617647	0.9	0.933333	1	0.833333	0.793103	0.945946	0.428571
	chr29	51438886	CG	0.935484	0.388889	0.705882	0.952381	1	0.875	0.916667	1	1	0.514286
	chr3	692980	CG	0.865385	0.519515	0.708333	0.833333	0.681818	0.680672	0.817073	0.867672	0.903896	0.828685
	chr3	694530	CG	0.816901	0.5	0.714286	0.857143	0.727273	0.855556	0.818182	0.722222	0.740741	0.7
	chr3	694788	CG	0.627119	0.342857	0.740741	0.64557	0.584615	0.6	0.710526	0.493506	0.673913	0.765957
	chr3	694792	CG	0.849558	0.453237	0.890909	0.886076	0.75969	0.73913	0.763158	0.766234	0.879121	0.770833
	chr3	694794	CG	0.644231	0.284672	0.763636	0.658228	0.64	0.681818	0.605263	0.513514	0.741573	0.604167
	chr3	694798	CG	0.769912	0.395683	0.854545	0.797468	0.636364	0.772727	0.789474	0.756757	0.831461	0.6875
	chr3	1019283	CG	0.822785	0.513514	0.9	0.922222	0.797619	0.8	0.877551	0.76	0.8	0.8357
	chr3	1019292	CG	0.717949	0.351351	0.466667	0.41573	0.619048	0.310345	0.489796	0.76	0.741176	0.789047
	chr3	1019307	CG	0.730159	0.354839	0.894737	0.847222	0.822581	0.842105	0.789474	0.727273	0.879518	0.814978
	chr3	1020600	CG	0.221154	0.565891	0.785714	0.286765	0.696203	0.705882	0.793774	0.237668	0.448052	0.403509
	chr3	1024812	CG	0.9	0.596774	0.853333	0.851852	0.621053	0.761905	0.787037	0.786517	0.845361	0.781818
	chr3	1024934	CG	0.767647	0.480392	0.789216	0.825166	0.735556	0.751055	0.834423	0.739054	0.805604	0.795977
	chr3	1024960	CG	0.77147	0.450704	0.814181	0.862797	0.772475	0.8	0.859574	0.774869	0.875652	0.856734
	chr3	1024976	CG	1	0.509317	0.655678	0.719788	0.678161	1	1	0.670175	0.958425	0.773913
	chr3	1028973	CG	0.482143	0.111111	0.454545	0.5	0.5	0.348485	0.928571	0.55	0.5	0.608696
	chr3	1030620	CG	0.713376	0.447368	0.826316	0.745283	0.691429	0.632653	0.775424	0.8	0.811828	0.75
	chr3	1032630	CG	0.887255	0.568365	1	0.930556	0.813456	1	0.814655	0.813253	0.86722	0.808511
	chr3	1032635	CG	0.735294	0.403183	0.75	0.729167	0.676829	0.727273	0.704741	0.644776	0.708678	0.678571
	chr3	1032637	CG	0.754902	0.392573	0.733333	0.722222	0.678899	0.701493	0.715517	0.635821	0.737603	0.71831
	chr3	1032659	CG	0.57732	0.145631	0.641509	0.601504	0.465116	0.621212	0.202073	0.514925	0.448454	0.517544
	chr3	1032660	CG	0.745614	0.478589	0.818182	0.798165	0.670635	0.710526	0.796976	0.742424	0.814815	0.788618
	chr3	1032714	CG	0.846154	0.5	0.778409	0.908163	0.764331	0.80303	0.764706	0.811927	0.905325	0.804348
	chr3	1032740	CG	0.79602	0.501608	0.765101	0.809129	0.765237	0.785714	0.831933	0.66287	0.889571	0.808743
	chr3	1032781	CG	0.773913	0.493506	0.428571	0.46875	0.395349	0.459016	0.5	0.55	0.6	0.603774
	chr3	1032819	CG	0.548387	0.266667	0.518519	0.59375	0.548387	0.545809	0.549296	0.368421	0.709677	0.685714
	chr3	1036478	CHH	0.546667	0.230769	0.101449	0.0714286	0.233766	0.377778	0.194595	0.0833333	0.230769	0.0825243
	chr3	1036518	CG	0.806763	0.507812	0.870968	0.833333	0.682927	0.80137	0.858586	0.794118	0.891892	0.851485
	chr3	1037440	CG	0.894737	0.556962	0.875	0.880435	0.780347	0.884615	0.852292	0.792	0.854305	0.808511
	chr3	1038557	CG	0.747573	0.483051	0.886076	0.833333	0.735135	0.756827	0.856502	0.7	0.874101	0.802548
	chr3	1039508	CG	0.75	0.208333	0.617647	0.625	0.612903	0.636364	0.645161	0.578947	0.62963	0.516129
	chr3	1039509	CG	0.7	0.404762	0.707641	0.744565	0.606383	0.640625	0.714286	0.579365	0.764192	0.758112
	chr3	1044638	CG	0.334395	0.0175234	0.79558	0.510067	0.350427	0.560606	0.300353	0.534965	0.559871	0.506849
	chr3	1045544	CG	0.896552	0.454545	0.923077	0.891892	0.867769	0.666667	0.855769	0.770642	0.9	0.903704
	chr3	1045560	CG	0.982759	0.654545	0.942857	0.891892	0.893443	0.75	0.950495	0.890909	0.964286	0.970149
	chr3	1045568	CG	0.894737	0.464286	0.788462	0.789474	0.829268	0.85	0.891089	0.809091	0.907143	0.838235
	chr3	1045570	CG	0.913793	0.482143	0.904762	0.868421	0.853659	0.85	0.872549	0.845455	0.928058	0.852941
	chr3	1047006	CG	0.935484	0.684211	0.922078	0.927711	0.872727	0.851852	0.960784	0.907514	0.983051	0.957597
	chr3	1048632	CG	0.75	0.469163	0.829902	0.786753	0.663753	0.805263	0.721698	0.777211	0.819471	0.782137
	chr3	1048651	CHH	0.709677	0.208333	1	0.866667	0.610169	0.65625	0.263158	1	0.85	0.488372
	chr3	1048692	CG	0.590164	0.245614	0.694444	0.702703	0.626866	0.703125	0.567164	0.5625	0.72973	0.653061
	chr3	1048693	CG	0.897059	0.571429	0.795918	0.976744	0.705128	0.890625	0.907407	0.777778	0.847458	0.80303
	chr3	1049212	CG	0.0985915	0.441176	0.636364	0.423077	0.142857	0.570881	0.625	0.5	0.555556	0.470588
	chr3	7179126	CG	0.775281	0.416667	0.826087	0.781818	0.540541	0.553191	0.714286	0.9375	0.714286	0.73913
	chr3	7179151	CG	0.805556	0.528302	0.844156	0.814286	0.730769	0.801724	0.716418	0.853659	0.85	0.863636
	chr3	7179162	CG	0.962264	0.677419	0.978723	0.891892	0.8	0.913978	0.864865	0.952381	0.95	0.878049
	chr3	7179163	CG	0.875	0.428571	0.87013	0.955224	0.684211	0.848558	0.802817	0.853659	0.878049	0.950617
	chr3	7179172	CG	0.849206	0.461538	0.820896	0.857143	0.671233	0.777778	0.822785	0.848485	0.95	0.769231
	chr3	7179204	CG	0.855422	0.525424	0.877193	0.916667	0.698413	0.853659	0.861111	0.928571	0.970588	0.910714
	chr3	7561035	CG	0.487179	0.933333	0.828571	0.645833	0.52381	0.666667	0.479167	0.727273	0.333333	0.383333
	chr3	8102889	CHH	0.295455	0.789474	0.642857	0.8125	0.85	0.12766	0.971429	0.818182	0.714286	0.666667
	chr3	8102893	CG	0.266667	0.823529	0.642857	0.84375	0.9	0.217391	0.971429	0.809524	0.740741	0.7
	chr3	8102898	CG	0.288889	0.8125	0.9	0.84375	0.85	0.1875	0.970588	0.809524	0.909091	0.6
	chr3	13931574	CG	0.778761	0.513889	0.787356	0.724868	0.738806	0.780822	0.715789	0.718121	0.840909	0.828358
	chr3	13937184	CG	0.702703	0.0718954	0.611111	0.478873	0.641593	0.513699	0.174074	0.617021	0.625	0.6875
	chr3	13937199	CG	0.532258	0.0294118	0.575758	0.471429	0.484018	0.434483	0.140741	0.522727	0.52381	0.4375
	chr3	13937207	CG	0.663043	0.153439	0.473684	0.547619	0.483516	0.676923	0.163793	0.458333	0.7	0.428571
	chr3	13940115	CG	0.739583	0.463415	0.766917	0.785124	0.532895	0.740741	0.783951	0.666667	0.816568	0.646341
	chr3	16687189	CG	0.4	0.860465	0.541667	0.655172	0.380952	0.222222	0.9	0.296296	0.941176	0.775
	chr3	16687197	CG	0.37931	0.880952	0.32	0.724138	0.363636	0.222222	0.9	0.037037	0.852941	0.731707
	chr3	16687205	CG	0.3	0.790698	0.12	0.344828	0.0454545	0.222222	0.72	0.0357143	0.794118	0.317073
	chr3	16687211	CG	0.3	0.833333	0.28	0.586207	0.181818	0.111111	0.88	0.0714286	0.911765	0.707317
	chr3	16687214	CG	0.241379	0.785714	0.125	0.5	0.142857	0.125	0.833333	0	0.882353	0.4
	chr3	27595676	CG	0.583333	0.0689655	0.125	0.150943	0.1875	0.0909091	0.185185	0.171429	0.116667	0.0238095
	chr3	27595680	CG	0.305556	0	0	0.0566038	0.03125	0	0.0555556	0.0285714	0.0666667	0
	chr3	27595692	CG	0.529412	0.0933333	0.0952381	0.176471	0.358974	0.0769231	0.178571	0.181818	0.132075	0.0444444
	chr3	27595693	CG	0.5	0.0344828	0.125	0.188679	0.3	0.181818	0.166667	0.0571429	0.0666667	0.0714286
	chr3	29609405	CG	0.681818	0.107143	0.8	0.727273	0.636364	0.708333	0.52381	0.454545	0.666667	0.666667
	chr3	43820679	CG	0.5	0	0.512821	0.454545	0.3125	0.333333	0.473684	0.653846	0.733333	0.285714
	chr3	43820701	CG	0.801802	0.436242	0.764706	0.794258	0.654545	0.612903	0.804878	0.785714	0.833333	0.538462
	chr3	43820705	CG	1	0.458904	0.836735	1	0.754717	0.703704	0.9	0.703704	0.807692	0.555556
	chr3	48882719	CHH	0.297872	0	0.277778	0.173077	0.244898	0.266667	0.222222	0.226415	0.253521	0.258065
	chr3	64401500	CG	0.86	0.470588	0.902439	0.810811	0.684211	0.775	0.827586	0.846154	0.928571	0.896552
	chr3	64413011	CG	0.864865	0.368421	0.894737	0.892857	0.931034	0.952381	0.84375	0.941176	0.875	0.941176
	chr3	64413018	CG	0.891892	0.421053	0.789474	0.785714	1	0.76	0.741935	0.852941	0.8	0.882353
	chr3	75990439	CG	0.984615	0.651316	0.896552	0.875	0.782609	0.944444	0.937143	0.956522	0.965909	1
	chr3	82709345	CG	0.573333	0.121622	0.730769	0.682292	0.462264	0.641975	0.684615	0.642857	0.805556	0.67
	chr3	82709353	CG	0.553333	0.108108	0.650273	0.614583	0.492958	0.604938	0.580153	0.52381	0.694444	0.555556
	chr3	82713603	CG	0.68254	0.125	0.869565	0.815789	0.6	0.65	0.611111	0.681818	0.85567	0.777778
	chr3	82719530	CG	0.969072	0.666667	0.977528	0.931373	0.853933	0.955224	0.947368	0.92	0.94	1
	chr3	82727317	CG	0.671875	0.345912	0.654321	0.645933	0.53871	0.5625	0.716312	0.660377	0.73545	0.806667
	chr3	82727329	CG	0.65445	0.314815	0.72561	0.733333	0.629393	0.73494	0.725352	0.698113	0.793651	0.710526
	chr3	82727332	CG	0.790576	0.358025	0.829268	0.771429	0.71246	0.722892	0.830986	0.806604	0.857143	0.835526
	chr3	82745374	CG	0.724409	0.338028	0.744681	0.751131	0.471338	0.730337	0.663934	0.666667	0.764706	0.756098
	chr3	82745375	CG	0.691589	0.41791	0.619048	0.716667	0.539474	0.560345	0.859375	0.701754	0.756098	0.666667
	chr3	82745403	CG	0.830645	0.442857	0.887324	0.891403	0.677419	0.780899	0.688525	0.908497	0.872549	0.899522
	chr3	82745404	CG	0.963636	0.647059	0.941176	0.885246	0.730769	0.910569	0.893939	0.859649	0.97561	0.929825
	chr3	82749281	CG	0.819048	0.428571	0.907407	0.980769	0.752941	0.684932	0.882353	0.873418	0.932584	0.895652
	chr3	82749310	CG	0.646465	0.190476	0.754717	0.735294	0.529412	0.625	0.647059	0.592105	0.776471	0.710526
	chr3	82754623	CG	0.878378	0.578947	0.909091	0.868852	0.792453	0.793103	0.783784	0.865385	0.883721	0.833333
	chr3	82763328	CG	0.868293	0.614035	0.919118	0.871429	0.7134	0.860465	0.882042	0.851064	0.939516	0.871681
	chr3	82764474	CG	0.680851	0.136364	0.789474	0.672727	0.465909	0.618182	0.547619	0.643836	0.711538	0.724138
	chr3	82764475	CG	0.714286	0.375	0.795276	0.718182	0.597826	0.851852	0.844444	0.659574	0.785714	0.833333
	chr3	82764484	CHH	0.0208333	0.45	0	0.0612245	0.0470588	0.0408163	0.214286	0.0142857	0.0784314	0.115385
	chr3	82764488	CHH	0	0.416667	0	0.0545455	0.0449438	0	0.142857	0.0138889	0.0784314	0.0344828
	chr3	82764502	CG	0.66	0.25	0.758621	0.890909	0.662921	0.734694	0.619048	0.876712	0.8	0.75
	chr3	82764515	CG	0.934211	0.666667	0.929688	0.903509	0.765306	0.94	0.922222	0.875	0.966102	0.9375
	chr3	82771180	CG	0.957746	0.647887	0.963303	0.933333	0.866071	0.935484	0.922222	0.938462	0.941176	0.945355
	chr3	82803284	CG	0.840708	0.570048	0.858209	0.782051	0.7277	0.826923	0.915663	0.819905	0.969231	0.841085
	chr3	82806311	CG	0.585366	0.125	0.7	0.833333	0.333333	0.568627	0.454545	0.545455	0.857143	0.857143
	chr3	82820296	CG	0.627907	0.210526	0.833333	0.68	0.296296	0.57377	0.73913	0.7	0.764706	0.785714
	chr3	82820325	CG	0.852941	0.210526	0.894737	0.73913	0.84	0.794872	0.5	0.888889	0.923077	0.928571
	chr3	82830728	CG	0.854898	0.60339	0.90045	0.876632	0.749641	0.870445	0.896644	0.845994	0.918219	0.882027
	chr3	82830793	CG	0.655844	0.307692	0.653759	0.75	0.476923	0.65	0.504	0.544872	0.790274	0.681373
	chr3	82832873	CG	0.919861	0.617143	0.933333	0.891089	0.818182	0.9	0.916667	0.902299	0.937799	0.94723
	chr3	82834231	CG	0.643939	0.333333	0.842105	0.637931	0.464286	0.605263	0.782609	0.534483	0.813953	0.695652
	chr3	82834260	CG	0.779412	0.166667	0.888889	0.875	0.571429	0.846154	0.722222	0.792453	0.866667	0.55
	chr3	82837094	CG	0.87037	0.481481	1	0.769231	0.75	0.895238	0.904762	0.88	0.888889	0.921569
	chr3	82838311	CG	0.838235	0.25	0.932432	0.873016	0.826446	0.76	0.636364	0.939394	0.885714	0.901639
	chr3	82838323	CHG	0.0142857	0.545455	0	0.030303	0.0413223	0.0357143	0.277778	0.0571429	0.0277778	0.0625
	chr3	82838326	CG	0.685714	0.192308	0.631579	1	0.620968	1	1	0.69697	0.666667	0.636364
	chr3	82838334	CHH	0.702703	0.172414	0.736842	0.865385	0.61157	1	0.470588	0.666667	0.75	0.646154
	chr3	82839264	CG	0.939394	0.680851	0.94898	0.971154	0.865385	0.954128	0.960784	0.904943	0.929412	0.973077
	chr3	82839277	CG	0.835294	0.574468	0.867347	0.885167	0.814103	0.822581	0.843137	0.844697	0.829412	0.953846
	chr3	82839284	CG	0.858824	0.595745	0.891753	0.870813	0.703226	0.88	0.89899	0.867424	0.888235	0.92278
	chr3	82844555	CG	0.75	0.386364	0.817073	0.626506	0.690722	0.636364	0.666667	0.883562	0.925	1
	chr3	82855359	CG	0.6375	0.225806	0.75	0.74359	0.372881	0.568182	0.729167	0.539877	0.816327	0.75
	chr3	82855388	CG	0.849315	0.535714	0.934211	0.91453	0.610169	0.72093	0.791667	0.804878	0.877551	0.981818
	chr3	82861588	CG	0.763441	0.357143	0.851852	0.75	0.714286	0.725	0.724138	0.826087	0.881356	0.808511
	chr3	82861696	CG	0.670103	0.401408	0.592593	0.761905	0.611111	0.706093	0.732719	0.785714	0.815217	0.633333
	chr3	82892181	CG	1	0.606557	0.91844	0.872832	0.933735	0.648649	0.875576	0.857843	0.908257	0.850806
	chr3	82892191	CG	0.721992	0.421488	0.703571	0.782609	0.594203	0.534247	0.638889	0.704433	0.779817	0.850505
	chr3	82906411	CG	0.877193	0.515152	0.96875	0.90566	0.589744	0.92	0.941176	0.864865	0.8	0.961538
	chr3	82906424	CG	0.690909	0.272727	0.875	0.75	0.657895	0.846154	0.764706	0.567568	0.758621	0.692308
	chr3	86726873	CG	0.930769	0.68	0.94702	0.870833	0.705036	0.878788	0.92	0.857143	0.960396	0.911504
	chr3	86734090	CG	0.833333	0.1875	0.75	0.692308	0.65	0.7	0.571429	0.454545	0.769231	0.727273
	chr3	95023482	CG	0.674419	0.25	0.779661	0.828571	0.666667	0.794118	0.807692	0.647059	0.724138	0.809524
	chr3	95023810	CG	0.9428	0.46357	0.909884	0.940097	0.763558	0.854839	0.777166	0.878514	0.882967	0.853218
	chr3	95023814	CG	0.704976	0.318512	0.701027	0.77451	0.652667	0.676647	0.667125	0.547428	0.742218	0.682996
	chr3	95023815	CG	0.688154	0.294021	0.677204	0.748691	0.633097	0.630094	0.643791	0.559585	0.744706	0.690003
	chr3	95023816	CG	0.941901	0.54479	0.931366	0.95	0.893722	0.895522	0.824417	0.879074	0.943935	0.901573
	chr3	95023817	CG	0.930617	0.52589	0.930129	0.911458	0.883325	0.852201	0.846486	0.878317	0.947875	0.911381
	chr3	95023820	CG	0.758377	0.338768	0.75573	0.835861	0.705615	0.703812	0.715659	0.622118	0.798143	0.755825
	chr3	95023821	CG	0.746014	0.344911	0.76971	0.790188	0.708807	0.666667	0.682454	0.637071	0.803102	0.747772
	chr3	95023851	CG	0.805616	0.377358	0.834932	0.842478	0.706792	0.703488	0.673582	0.728215	0.84556	0.757727
	chr3	95023852	CG	0.769985	0.386844	0.797182	0.773358	0.648575	0.708683	0.663507	0.694627	0.811013	0.747332
	chr3	95023856	CG	0.834715	0.45012	0.887746	0.782569	0.780995	0.729885	0.617739	0.732684	0.879234	0.87147
	chr3	95024581	CG	0.797101	0.444444	0.76	0.894737	0.851064	0.571429	0.785714	0.785714	0.878049	0.757576
	chr3	95025941	CG	0.79062	0.037037	0.782734	0.789264	0.673028	0.658385	0.139241	0.701831	0.749799	0.594855
	chr3	95025954	CG	0.864013	0.594737	0.867816	0.921371	0.836294	0.899371	0.862944	0.824607	0.917742	0.857605
	chr3	95025955	CG	0.861538	0.592593	0.863057	0.92053	0.853495	0.900826	0.899666	0.8	0.897619	0.79668
	chr3	102605686	CG	0.61165	0.230769	0.519231	0.740741	0.463918	0.255319	0.531915	0.538462	0.75	0.534884
	chr3	102605702	CG	1	0.270833	0.714286	0.769231	0.59375	0.3125	0.619048	0.653846	0.816667	0.634146
	chr3	102605706	CG	0.86	0.3125	0.857143	0.9	0.65625	0.37931	0.857143	0.711538	0.847458	0.642857
	chr3	104132550	CG	0.96	0.631579	0.993377	0.949309	0.888393	0.967213	0.981366	0.930736	0.971292	0.968085
	chr3	104132559	CG	0.827493	0.536232	0.85633	0.83	0.725576	0.799331	0.792666	0.730375	0.818913	0.763547
	chr3	104132560	CG	0.815789	0.526316	0.89404	0.876147	0.799107	0.770492	0.814815	0.800866	0.819048	0.899204
	chr3	104132561	CG	0.867568	0.61413	0.886202	0.873494	0.778266	0.866221	0.899859	0.846154	0.899396	0.889803
	chr3	104132569	CG	0.915344	0.606838	0.944212	0.908382	0.825397	0.920266	0.899183	0.911371	0.928571	0.929147
	chr3	114013804	CG	0.860465	0.488372	0.921053	0.972222	0.965517	0.888889	0.906977	0.839286	0.976744	0.833333
	chr3	114013836	CG	0.97619	0.642857	0.945946	0.971429	0.964286	0.75	0.975	0.962264	1	0.974359
	chr3	118116613	CG	0.0857143	0.745098	0.928571	0.878788	0.48	1	0.830189	0.788462	0.941176	0.972973
	chr3	118116616	CG	0.142857	0.730769	0.964286	0.878788	0.52	1	0.867925	0.862745	0.941176	0.945946
	chr3	118116645	CG	0.117647	0.784314	0.962963	0.8125	0.458333	0.8	0.884615	0.901961	0.966667	0.972222
	chr3	118937013	CG	0.580645	1	0.384615	0.84375	0.727273	0.666667	0.974359	0.4375	1	0.818182
	chr3	118937093	CG	0.9	0.403509	0.285714	0.615385	0.565217	0.333333	0.783333	0.363636	0.977273	0.875
	chr3	118937098	CG	0.966667	0.45614	0.535714	0.666667	0.695652	0.444444	0.85	0.454545	1	0.84375
	chr3	118937104	CG	0.846154	0.236842	0.588235	0.666667	0.636364	0.444444	0.74	0.214286	1	0.783784
	chr3	120819140	CG	0.969697	0.15	0.93617	0.857143	1	1	0.857143	0.866667	0.954545	0.901961
	chr3	121154983	CHH	0.541667	0.909091	0.634615	0.651163	0.634921	0.8	0.952381	0.537037	0.591549	0.576923
	chr3	121287593	CG	1	0.538462	0.896552	0.761905	0.857143	0.666667	0.844444	0.810811	0.809524	0.944444
	chr4	23430	CG	0.75	0.306122	0.823529	0.692308	0.568306	0.575	0.645161	0.606061	0.777778	0.761905
	chr4	23448	CG	0.824324	0.424242	0.882353	0.814815	0.745946	0.75	0.823529	0.735294	0.894737	0.818182
	chr4	23467	CG	0.736842	0.344371	0.8	0.802198	0.582237	0.583333	0.759259	0.816	0.888889	0.857143
	chr4	23475	CG	0.669565	0.272109	0.717172	0.726316	0.574751	0.606557	0.682692	0.65625	0.8	0.757576
	chr4	23490	CHH	0.814815	0.382353	0.929412	0.842857	0.766129	0.808511	0.855422	0.878788	0.898734	0.862745
	chr4	30463	CG	0.760479	0.476636	0.846667	0.813953	0.614232	0.733333	0.760417	0.795031	0.840237	0.762963
	chr4	33213	CG	0.858974	0.453975	0.875	0.805556	0.755725	0.898305	0.8375	0.764706	0.978261	0.943396
	chr4	33221	CG	0.839506	0.470833	0.825	0.847222	0.687023	0.833333	0.802469	0.691176	0.87234	0.888889
	chr4	36017	CG	0.813187	0.418182	0.854167	0.835821	0.707317	1	0.764706	0.836364	0.84375	0.916667
	chr4	36025	CG	0.876404	0.5	0.93617	0.876923	0.764706	0.846154	1	0.959184	1	0.918367
	chr4	36035	CG	0.966292	0.590909	0.978261	0.984127	0.915254	0.903846	1	0.979592	0.966102	0.918367
	chr4	36062	CG	0.770115	0.5	0.783784	0.962963	0.81982	0.829787	0.857143	0.863636	0.944444	0.860465
	chr4	63328	CG	0.909091	0.536585	0.95	0.928	0.826446	0.888889	0.941176	0.870504	0.928571	0.925926
	chr4	63336	CG	0.922078	0.353659	0.865546	0.91129	0.793388	0.90625	0.95098	0.892086	0.946429	0.9
	chr4	63346	CG	0.935065	0.634146	0.95	0.944	0.865546	0.953125	0.970588	0.920863	0.946429	0.95
	chr4	63365	CG	0.766234	0.341176	0.758333	0.834783	0.55	0.815385	0.676471	0.697842	0.571429	0.75
	chr4	63373	CG	0.74359	0.352941	0.766667	0.76	0.577236	0.8	0.77451	0.661871	0.517857	0.666667
	chr4	67982	CG	0.856764	0.574744	0.864865	0.876923	0.679124	0.802326	0.860771	0.818008	0.927061	0.883197
	chr4	11299697	CG	0.705653	0.44	0.80791	0.779698	0.626168	0.793269	0.747945	0.810811	0.900709	0.782772
	chr4	11300875	CG	0.884615	0.604595	0.922969	0.947861	0.867337	0.846906	0.913343	0.843726	0.918519	0.933155
	chr4	11300887	CG	0.788162	0.531889	0.820728	0.837629	0.710421	0.769968	0.723901	0.754992	0.742382	0.906604
	chr4	11302261	CG	0.761589	0.51105	0.833333	0.818182	0.577586	0.71875	0.777027	0.701299	0.934783	1
	chr4	17176403	CG	1	0.690476	0.976744	1	0.926829	0.923077	1	1	0.957447	0.974359
	chr4	17176424	CG	1	0.666667	0.883721	0.921053	0.97561	1	0.890909	0.933333	0.978723	0.948718
	chr4	17176426	CG	1	0.642857	0.953488	0.948718	0.97561	1	0.945455	0.966667	0.978723	1
	chr4	27706088	CG	0.925743	0.639445	0.897959	0.913043	0.769231	0.844444	0.942073	0.918919	0.949212	0.843478
	chr4	27710569	CG	0.783505	0.469697	0.892405	0.823864	0.723549	0.775	0.843373	0.870588	0.892086	0.895238
	chr4	27710570	CG	0.89083	0.607143	0.917808	0.918269	0.721831	0.867647	0.88	0.844985	0.920886	0.87291
	chr4	27710576	CG	0.736842	0.447761	0.858974	0.788571	0.730375	0.692308	0.823529	0.848837	0.827338	0.773585
	chr4	27710577	CG	0.883408	0.58642	0.867133	0.902439	0.728261	0.830769	0.941667	0.81459	0.915858	0.827586
	chr4	27713447	CG	0.891304	0.625984	0.954545	0.977528	0.838806	0.833333	0.912226	0.893401	0.921659	1
	chr4	27721654	CG	0.792453	0.346154	0.777778	0.909091	0.729167	0.814815	0.65625	0.708333	0.807692	0.791667
	chr4	27721657	CG	0.754717	0.153846	0.666667	0.772727	0.770833	0.851852	0.59375	0.625	0.769231	0.666667
	chr4	27721669	CG	0.647059	0.269231	0.705882	0.818182	0.75	0.851852	0.5625	0.708333	0.730769	0.6875
	chr4	27721677	CG	0.644444	0.24	0.823529	0.6	0.809524	0.882353	0.714286	0.769231	0.833333	0.5
	chr4	27723070	CG	0.695652	0.125	0.4	0.625	0.8125	0.809524	0.736842	0.8	0.818182	0.5625
	chr4	27723078	CG	0.857143	0.375	0.545455	0.6875	0.529412	0.727273	0.684211	1	0.666667	0.705882
	chr4	27728527	CG	0.941176	0.596026	0.966292	0.901235	0.702703	1	0.920482	0.907407	0.964809	0.954545
	chr4	27729473	CG	0.855422	0.433962	0.9	0.814815	0.614173	0.736842	0.805195	0.844828	0.86	0.815385
	chr4	27729474	CG	0.923077	0.512821	0.872727	0.790323	0.770492	0.866667	0.824561	0.967742	0.860465	0.944444
	chr4	27729503	CG	0.943396	0.657895	0.932203	0.892308	0.903226	0.933333	0.949153	0.875	0.906977	1
	chr4	27732268	CG	0.82243	0.264706	0.873684	0.861386	0.728814	0.76087	0.62963	0.84058	0.894118	0.952381
	chr4	27732297	CG	0.72	0.277778	0.807692	0.75	0.608108	0.652632	0.52	0.723684	0.803922	0.743119
	chr4	27741001	CG	1	0.68	0.954545	0.935484	0.923077	1	0.942529	1	0.934426	1
	chr4	27743332	CG	0.90678	0.593407	0.844828	0.853933	0.818182	0.823529	0.857143	0.853448	0.890411	0.829457
	chr4	27743340	CG	0.904762	0.586957	0.87931	0.836957	0.793103	0.815789	0.873418	0.857143	0.918919	0.871212
	chr4	27745633	CG	0.827493	0.572412	0.864286	0.845745	0.761414	0.82963	0.85567	0.841463	0.921708	0.865285
	chr4	27746893	CG	0.725146	0.415094	0.798969	0.700483	0.551515	0.649573	0.820225	0.678161	0.842466	0.782609
	chr4	27748491	CG	0.75	0.125	0.8	0.769231	0.72	0.909091	0.703704	0.619048	0.703704	0.76
	chr4	27748506	CG	0.653846	0.0909091	0.4	0.62963	0.56	0.730769	0.586207	0.571429	0.733333	0.866667
	chr4	27755247	CG	0.780488	0.3125	0.681818	0.53125	0.428571	0.583333	0.596154	0.794118	0.528302	0.833333
	chr4	28202955	CG	0.75	0.106383	0.8	0.62069	0.630769	0.538462	0.285714	0.684211	0.724138	0.904762
	chr4	28202962	CHH	0.595238	0.0425532	0.527778	0.533333	0.5	0.4375	0.214286	0.368421	0.3	0.47619
	chr4	28202966	CG	0.690476	0.0425532	0.75	0.566667	0.439394	0.357143	0.142857	0.578947	0.566667	0.571429
	chr4	28962023	CG	0.888889	0.627586	0.777778	0.895833	0.814815	0.892216	0.912281	0.88	0.95122	0.969697
	chr4	28981120	CG	0.780518	0.512021	0.811362	0.814824	0.672215	0.734628	0.827094	0.77371	0.859275	0.786651
	chr4	28981157	CG	0.884439	0.575656	0.913123	0.893567	0.740142	0.88	0.883968	0.851581	0.920033	0.899678
	chr4	28981165	CG	0.873344	0.57507	0.899273	0.884624	0.746082	0.857143	0.874222	0.842158	0.921943	0.883422
	chr4	33570418	CG	0.901345	0.603306	0.973684	0.90535	0.843434	0.955056	0.945736	0.941704	0.958333	0.939655
	chr4	33570428	CG	0.918919	0.593023	0.935802	0.930481	0.875758	0.88	0.861446	0.913313	0.956897	0.95279
	chr4	33570429	CG	0.976852	0.680672	0.953846	0.957983	0.932292	0.954023	0.968254	0.958716	0.991489	1
	chr4	33576996	CG	0.917148	0.643902	1	0.9	0.88189	0.890231	0.930502	0.911392	0.95122	0.964286
	chr4	35235455	CG	0.927835	0.55102	0.931507	0.846939	0.774648	0.933333	0.966667	0.832669	0.869281	0.915556
	chr4	35235466	CG	0.843137	0.530612	0.958904	0.914573	0.633803	0.847458	0.95	0.876984	0.922581	0.893333
	chr4	35235471	CG	0.803922	0.44898	0.835616	0.788945	0.507042	0.644068	0.883333	0.669323	0.780645	0.827751
	chr4	35235473	CG	0.735294	0.428571	0.753425	0.748744	0.478873	0.661017	0.783333	0.615079	0.748387	0.857778
	chr4	35235476	CG	0.892157	0.571429	0.945205	0.929648	0.84507	0.864407	0.966667	0.888889	0.948387	0.928889
	chr4	35235497	CG	0.90099	0.617021	0.931507	0.894472	0.830986	0.54386	0.95	0.936508	0.974026	0.950673
	chr4	35248516	CG	0.808777	0.466231	0.905085	0.848411	0.660167	0.816	0.710526	0.858911	0.947368	0.870027
	chr4	35248526	CG	0.819407	0.406977	0.913838	0.860987	0.735608	0.826855	0.713115	0.870707	0.922145	0.884368
	chr4	35248545	CG	0.699164	0.39961	0.759791	0.655251	0.546436	0.680672	0.657224	0.686722	0.814286	0.606407
	chr4	35248553	CG	0.635294	0.358025	0.729659	0.666667	0.57631	0.675258	0.668731	0.656184	0.764499	0.669565
	chr4	41465302	CG	0.891566	0.5	1	0.946667	0.85	0.5	1	0.636364	0.95302	0.785714
	chr4	41465304	CHH	0.813187	0.120567	1	0.883117	0.809524	0.555556	0.288462	0.5	0.929487	0.603175
	chr4	41465374	CG	0.628743	0.361656	0.657895	0.571429	0.586441	0.76	0.737903	0.495798	0.678756	0.715909
	chr4	41471240	CG	0.66	0.382979	0.757576	0.76378	0.681034	0.770492	0.7375	0.644444	0.810811	0.744681
	chr4	41472211	CG	0.511628	0.0769231	0.708333	0.489796	0.290323	0.473684	0.294118	0.3	0.710526	0.5
	chr4	41474942	CG	0.324074	0.0304569	0.0470588	0.130435	0.0954955	0.209302	0.0823341	0.0793651	0.126543	0.0545455
	chr4	41474971	CG	0.829932	0.571429	0.770393	0.768382	0.692958	0.757353	0.80082	0.756892	0.834671	0.773859
	chr4	41475571	CHG	0.707317	0.179487	0.903846	0.844444	0.807018	0.5	0.6	0.71875	0.870588	0
	chr4	41476225	CG	0.772727	0.35	0.844444	0.741935	0.5	0.588235	0.75	0.818182	0.727273	0.72
	chr4	41476241	CG	0.866667	0.285714	0.813953	0.8125	0.793103	0.6	0.909091	0.714286	0.875	0.843137
	chr4	41476243	CG	0.886364	0.2	0.822222	0.71875	0.842105	0.7	0.833333	0.727273	0.916667	0.75
[truncated: 8,797 more rows]

## Sheet: Table S4
	Table S4 Significantly correlated DMCs and gene information
	chr	position	methypattern	Correlation r value	FDR correlated P value
	chr10	81676724	CG	1	0.000122399
	chr21	2018583	CG	-0.999634	0.000244798
	chr10	81676726	CG	0.999374	0.000367197
	chr10	81676743	CG	0.998986	0.000489596
	chr10	81676729	CG	0.996816	0.000611995
	chr10	81676720	CG	0.996766	0.000734394
	chr5	120779671	CG	-0.995244	0.000856793
	chr15	34039341	CHH	-0.993467	0.000979192
	chr5	120779695	CG	-0.992054	0.00110159
	chr10	81676745	CG	0.991765	0.00122399
	chr4	33570418	CG	-0.991715	0.00134639
	chr8	112820540	CHH	-0.989358	0.00146879
	chr5	120779677	CG	-0.989173	0.00159119
	chr5	120779663	CG	-0.986411	0.00171359
	chr21	8231588	CG	-0.984503	0.00183599
	chr21	2018591	CG	-0.98449	0.00195838
	chr26	25988183	CG	-0.983288	0.00208078
	chr5	120779664	CG	-0.981045	0.00220318
	chr5	120779692	CG	-0.980842	0.00232558
	chr5	120779670	CG	-0.979989	0.00244798
	chrX	84033025	CG	-0.97905	0.00257038
	chr25	789470	CG	-0.978715	0.00269278
	chr25	789465	CG	-0.977962	0.00281518
	chr4	33570429	CG	-0.977139	0.00293758
	chr5	120779678	CG	-0.976264	0.00305998
	chr25	789454	CG	-0.975754	0.00318237
	chr5	120779681	CG	-0.974293	0.00330477
	chr5	120779684	CG	-0.973568	0.00342717
	chr10	81676756	CG	0.973006	0.00354957
	chr18	62514992	CG	0.971674	0.00367197
	chrX	84033049	CG	-0.971243	0.00379437
	chr25	789469	CG	-0.97063	0.00391677
	chr9	39623047	CG	-0.970081	0.00403917
	chr21	2018704	CG	-0.969796	0.00416157
	chr25	789459	CG	-0.969586	0.00428397
	chr25	789472	CG	-0.968381	0.00440636
	chr21	2018595	CG	-0.968018	0.00452876
	chr25	789445	CG	-0.966366	0.00465116
	chr18	62435581	CG	-0.96545	0.00477356
	chr11	11508360	CG	0.960734	0.00489596
	chr5	120779683	CG	-0.96063	0.00501836
	chr2	100307118	CG	-0.95964	0.00514076
	chr21	2018624	CG	-0.958839	0.00526316
	chr21	8231597	CG	-0.957692	0.00538556
	chr3	114013804	CG	-0.956259	0.00550796
	chr3	694735	CG	-0.956046	0.00563035
	chr22	15923504	CG	-0.955759	0.00575275
	chr4	120643985	CG	-0.955365	0.00587515
	chr21	2018576	CG	-0.955069	0.00599755
	chr3	694798	CG	-0.953373	0.00611995
	chr21	2018633	CG	-0.953096	0.00624235
	chr9	39623020	CG	-0.953049	0.00636475
	chr9	39623074	CG	-0.952066	0.00648715
	chr21	2018592	CG	-0.95189	0.00660955
	chr4	33570428	CG	-0.951735	0.00673195
	chr4	33570425	CG	-0.950185	0.00685435
	chr9	88598718	CG	0.949718	0.00697674
	chr4	98746929	CG	-0.948336	0.00709914
	chr23	51289037	CG	0.947215	0.00722154
	chr3	114013796	CG	-0.946702	0.00734394
	chr13	31601560	CG	-0.94637	0.00746634
	chr21	2018579	CG	-0.945577	0.00758874
	chr11	10816601	CG	-0.94549	0.00771114
	chr4	33576996	CG	-0.944678	0.00783354
	chr21	2018594	CG	-0.944605	0.00795594
	chr4	33570424	CG	-0.943873	0.00807834
	chr18	62514981	CG	0.943825	0.00820073
	chr25	789460	CG	-0.942734	0.00832313
	chr25	789455	CG	-0.942446	0.00844553
	chr4	33570417	CG	-0.94216	0.00856793
	chr1	57452148	CG	-0.942137	0.00869033
	chr25	789490	CG	-0.942064	0.00881273
	chr1	57452159	CG	-0.941965	0.00893513
	chr21	2018721	CG	-0.94183	0.00905753
	chr18	62521453	CG	0.941552	0.00917993
	chr1	57482111	CG	-0.94099	0.00930233
	chr14	2253889	CG	-0.939848	0.00942472
	chr9	39623048	CG	-0.937733	0.00954712
	chr1	57482141	CG	-0.937466	0.00966952
	chrX	89907880	CG	-0.937149	0.00979192
	chr21	2018606	CHH	-0.936329	0.00991432
	chr3	692996	CG	-0.932633	0.0100367
	chr4	98749532	CG	-0.932405	0.0101591
	chr21	2018580	CG	-0.932295	0.0102815
	chr21	2018596	CG	-0.932117	0.0104039
	chr5	44115986	CHH	-0.93179	0.0105263
	chr3	120819140	CG	-0.930787	0.0106487
	chrX	84033027	CG	-0.930779	0.0107711
	chr14	2253923	CG	-0.930635	0.0108935
	chr9	39623014	CG	-0.930198	0.0110159
	chr21	8231594	CG	-0.928126	0.0111383
	chr1	57483593	CG	-0.925402	0.0112607
	chr5	120779650	CG	-0.922375	0.0113831
	chr4	120644020	CG	-0.921269	0.0115055
	chr21	2018593	CG	-0.921164	0.0116279
	chr5	104802512	CG	-0.920962	0.0117503
	chr13	31602802	CG	-0.919133	0.0118727
	chr29	44484536	CG	-0.918748	0.0119951
	chr9	39623078	CG	-0.917177	0.0121175
	chr18	62435576	CG	-0.916881	0.0122399
	chr29	44484564	CG	-0.915262	0.0123623
	chrX	8121785	CG	-0.913712	0.0124847
	chr4	120644008	CG	-0.911777	0.0126071
	chr1	57483594	CG	-0.910722	0.0127295
	chr25	789473	CG	-0.909694	0.0128519
	chr7	110045300	CG	-0.90954	0.0129743
	chr21	2018588	CG	-0.905536	0.0130967
	chrX	8121792	CG	-0.905022	0.0132191
	chr16	81156481	CG	-0.904384	0.0133415
	chr5	120779680	CG	-0.904066	0.0134639
	chr11	11508340	CG	0.903154	0.0135863
	chr14	2253915	CG	-0.901182	0.0137087
	chr5	120779691	CG	-0.900141	0.0138311
	chr18	57212310	CG	0.897048	0.0139535
	chr4	98733894	CG	-0.896253	0.0140759
	chrX	8121777	CG	-0.8959	0.0141983
	chr11	10816611	CG	-0.895201	0.0143207
	chr11	106341029	CG	0.894926	0.0144431
	chr19	26285335	CG	-0.894314	0.0145655
	chr9	104125558	CHH	0.894023	0.0146879
	chr21	2018575	CG	-0.892154	0.0148103
	chr4	98729022	CG	-0.891937	0.0149327
	chr25	313406	CG	-0.890449	0.0150551
	chr16	81156488	CG	0.887222	0.0151775
	chr21	2018584	CG	-0.886402	0.0152999
	chr29	44484540	CG	-0.886152	0.0154223
	chr8	10193782	CG	0.88552	0.0155447
	chr4	98729015	CG	-0.885475	0.0156671
	chr26	25988187	CG	-0.885274	0.0157895
	chr4	98755293	CG	-0.884822	0.0159119
	chr29	44484571	CG	-0.883749	0.0160343
	chr22	2889080	CG	-0.882461	0.0161567
	chr14	4084257	CG	-0.881544	0.0162791
	chr11	10819460	CG	-0.880086	0.0164015
	chr8	104306865	CG	0.879663	0.0165239
	chr12	79833545	CG	-0.879495	0.0166463
	chr29	44484544	CG	-0.878653	0.0167687
	chr7	51284928	CG	-0.878159	0.0168911
	chr14	3640165	CG	0.877887	0.0170135
	chr4	98733720	CG	-0.877631	0.0171359
	chr18	62514970	CG	0.877312	0.0172583
	chr16	81156506	CG	-0.875141	0.0173807
	chr4	98729002	CG	-0.874966	0.0175031
	chr19	57047612	CHG	-0.86921	0.0176255
	chr1	57482198	CG	-0.869209	0.0177479
	chr21	2018587	CG	-0.868958	0.0178703
	chr17	66095723	CG	-0.868351	0.0179927
	chr4	98753950	CG	-0.867964	0.0181151
	chr9	39623038	CHH	-0.867575	0.0182375
	chr29	44484555	CG	-0.867415	0.0183599
	chr16	79556435	CG	0.866664	0.0184823
	chr29	50569003	CG	-0.866402	0.0186047
	chr4	98749525	CG	-0.86606	0.0187271
	chr19	26285326	CG	-0.86586	0.0188494
	chr25	41280771	CG	0.865843	0.0189718
	chr19	57047616	CHH	-0.865828	0.0190942
	chr11	10816612	CG	-0.864508	0.0192166
	chr9	39623388	CG	-0.864428	0.019339
	chr16	81156483	CG	-0.863013	0.0194614
	chr3	114013803	CG	-0.862597	0.0195838
	chr2	136482677	CG	0.860611	0.0197062
	chr4	98746716	CG	-0.860608	0.0198286
	chr25	41004567	CG	-0.859997	0.019951
	chr3	694791	CG	-0.859186	0.0200734
	chr4	98753937	CG	-0.858626	0.0201958
	chr4	95952772	CG	-0.857135	0.0203182
	chr4	98727820	CG	-0.856001	0.0204406
	chr19	8922708	CG	-0.855418	0.020563
	chrX	47751787	CG	0.854904	0.0206854
	chr16	70917928	CG	-0.85485	0.0208078
	chr4	120643977	CG	-0.854197	0.0209302
	chr4	64027946	CG	-0.854105	0.0210526
	chrX	47751809	CG	0.8522	0.021175
	chr9	81641398	CG	-0.852019	0.0212974
	chr9	39623080	CG	-0.848754	0.0214198
	chr22	2889060	CG	-0.848578	0.0215422
	chr4	98733886	CG	-0.847009	0.0216646
	chr2	132927568	CG	-0.846758	0.021787
	chr9	39623022	CG	-0.846666	0.0219094
	chr4	95952730	CG	-0.846189	0.0220318
	chr17	73831447	CG	0.845776	0.0221542
	chr3	104132559	CG	-0.844424	0.0222766
	chr18	62514963	CG	0.843202	0.022399
	chr4	98743966	CG	-0.842991	0.0225214
	chr16	81156514	CG	-0.842912	0.0226438
	chr7	51292808	CG	-0.842399	0.0227662
	chr25	789466	CG	-0.842219	0.0228886
	chr18	62514962	CG	0.84203	0.023011
	chr16	70917961	CG	-0.841787	0.0231334
	chr4	113240290	CG	-0.840159	0.0232558
	chr9	67005502	CG	-0.839709	0.0233782
	chr22	2889073	CG	-0.839131	0.0235006
	chr9	39623383	CG	-0.838851	0.023623
	chr26	51673233	CG	-0.838091	0.0237454
	chr16	70917958	CG	-0.837319	0.0238678
	chr11	106341025	CG	0.837081	0.0239902
	chr19	8922684	CG	-0.83708	0.0241126
	chr16	81156477	CG	-0.837028	0.024235
	chr11	106341007	CG	0.836814	0.0243574
	chr11	11508371	CG	0.835246	0.0244798
	chr3	694792	CG	-0.834387	0.0246022
	chr3	694787	CG	-0.83339	0.0247246
	chr25	313379	CG	-0.833018	0.024847
	chr16	81156497	CG	-0.830867	0.0249694
	chr3	104132560	CG	-0.830343	0.0250918
	chr3	694757	CG	-0.829133	0.0252142
	chr16	81156492	CG	-0.828186	0.0253366
	chr29	44484549	CG	-0.827959	0.025459
	chrX	89907874	CG	-0.825666	0.0255814
	chr7	13419874	CG	0.82503	0.0257038
	chr11	106341037	CG	0.822191	0.0258262
	chr16	70917952	CG	-0.82212	0.0259486
	chr4	98733857	CG	-0.820644	0.026071
	chr25	41004557	CG	-0.819602	0.0261934
	chr3	692980	CG	-0.818866	0.0263158
	chr26	51673239	CG	-0.818745	0.0264382
	chr4	33571965	CG	-0.818049	0.0265606
	chr3	694530	CG	-0.817892	0.026683
	chr21	2018636	CG	-0.817278	0.0268054
	chr5	104802527	CG	-0.816058	0.0269278
	chr16	55553416	CG	0.815919	0.0270502
	chr8	104306832	CG	0.815852	0.0271726
	chr7	110027469	CG	-0.815618	0.027295
	chr7	74405792	CG	-0.815521	0.0274174
	chr29	44484523	CG	-0.814087	0.0275398
	chr4	98753908	CG	-0.813636	0.0276622
	chr4	57426484	CG	-0.813198	0.0277846
	chr5	54082983	CG	-0.813127	0.027907
	chr4	98746686	CG	-0.812654	0.0280294
	chr17	63376823	CG	0.812373	0.0281518
	chr11	106341015	CG	0.81159	0.0282742
	chr25	41004566	CG	-0.810931	0.0283966
	chr4	98746752	CG	-0.810908	0.028519
	chr18	62514980	CG	0.810782	0.0286414
	chr29	44484493	CG	-0.809208	0.0287638
	chr7	13419881	CG	0.807216	0.0288862
	chr1	57482152	CG	-0.806224	0.0290086
	chr29	44484512	CG	-0.805149	0.029131
	chr17	71661440	CG	-0.805037	0.0292534
	chr4	95952771	CG	-0.803944	0.0293758
	chr1	57459631	CG	-0.803568	0.0294982
	chr5	117711968	CG	-0.803016	0.0296206
	chr16	81156504	CG	-0.802256	0.029743
	chr2	136169667	CG	0.80136	0.0298654
	chr19	43367866	CG	-0.800056	0.0299878
	chr3	114013836	CG	-0.799874	0.0301102
	chrX	8121776	CG	-0.799121	0.0302326
	chr8	25756693	CG	-0.79804	0.030355
	chr1	57464654	CG	-0.798021	0.0304774
	chr11	106341032	CG	0.79758	0.0305998
	chr13	31602810	CG	-0.797253	0.0307222
	chr29	46163267	CG	0.795924	0.0308446
	chr8	104306842	CG	0.795756	0.030967
	chr1	57459638	CG	-0.794264	0.0310894
	chr16	79556444	CG	0.793769	0.0312118
	chr3	114013801	CG	-0.793678	0.0313341
	chr19	39812682	CG	0.793324	0.0314565
	chr11	106341014	CG	0.792661	0.0315789
	chr1	57464702	CG	-0.792095	0.0317013
	chr22	2878259	CG	-0.789614	0.0318237
	chr25	1717816	CG	-0.789574	0.0319461
	chr25	313405	CG	-0.789486	0.0320685
	chr7	66892832	CG	-0.789073	0.0321909
	chr22	16247967	CG	0.78737	0.0323133
	chr2	132927561	CG	-0.787078	0.0324357
	chr17	63376832	CG	0.785543	0.0325581
	chr29	44484502	CG	-0.785528	0.0326805
	chr25	10743920	CHH	0.785291	0.0328029
	chr3	104132550	CG	-0.784591	0.0329253
	chr14	2235566	CG	0.78413	0.0330477
	chr4	95952729	CG	-0.783854	0.0331701
	chr4	98733856	CG	-0.783668	0.0332925
	chr17	71661425	CG	-0.783378	0.0334149
	chr8	104306851	CG	0.782933	0.0335373
	chr4	33570401	CG	-0.782152	0.0336597
	chr3	694794	CG	-0.782112	0.0337821
	chr8	25756701	CG	-0.781836	0.0339045
	chr5	120848732	CG	0.781777	0.0340269
	chr7	12335229	CG	0.781611	0.0341493
	chr4	95952782	CG	-0.780469	0.0342717
	chr11	10816575	CG	-0.778738	0.0343941
	chr7	13419894	CG	0.777253	0.0345165
	chr7	110018039	CG	-0.777011	0.0346389
	chr2	73826704	CG	-0.776836	0.0347613
	chr18	13990038	CG	0.776478	0.0348837
	chr1	57457629	CG	-0.776229	0.0350061
	chr1	57445832	CG	-0.776009	0.0351285
	chr4	98746919	CG	-0.775107	0.0352509
	chr8	25756674	CG	-0.77426	0.0353733
	chr19	57345380	CG	0.774063	0.0354957
	chr14	2235547	CG	0.773993	0.0356181
	chr29	44484499	CG	-0.773084	0.0357405
	chr4	98732497	CG	-0.773065	0.0358629
	chr29	44484529	CG	-0.772797	0.0359853
	chr21	71207014	CG	-0.772775	0.0361077
	chr4	33576265	CG	-0.772562	0.0362301
	chr21	2018567	CG	-0.772396	0.0363525
	chr21	70904547	CG	0.771647	0.0364749
	chr22	2889254	CG	-0.771402	0.0365973
	chr29	46163256	CG	0.770002	0.0367197
	chr2	119675779	CHH	-0.769504	0.0368421
	chr7	13419864	CG	0.769456	0.0369645
	chr24	61790925	CG	-0.769038	0.0370869
	chr4	113240283	CG	-0.768728	0.0372093
	chr3	114013802	CG	-0.768422	0.0373317
	chr4	57418553	CG	-0.767911	0.0374541
	chr23	49155167	CG	-0.767186	0.0375765
	chr7	110018040	CG	-0.766818	0.0376989
	chr29	46163233	CG	0.766428	0.0378213
	chr6	7012755	CG	-0.76633	0.0379437
	chr2	136482692	CG	0.765648	0.0380661
	chr29	44484563	CG	-0.764416	0.0381885
	chr16	79556445	CG	0.76425	0.0383109
	chr25	1717808	CG	-0.764197	0.0384333
	chr7	66892833	CG	-0.764105	0.0385557
	chr9	39623067	CG	-0.764102	0.0386781
	chr8	104306828	CG	0.762651	0.0388005
	chr29	44484535	CG	-0.76194	0.0389229
	chr16	79556434	CG	0.761904	0.0390453
	chr3	104132545	CG	-0.761622	0.0391677
	chr24	61790923	CG	-0.761592	0.0392901
	chr7	110027194	CG	-0.761451	0.0394125
	chr19	8922713	CG	-0.760635	0.0395349
	chr19	43367862	CG	-0.760353	0.0396573
	chrX	136683115	CG	-0.760013	0.0397797
	chr21	70904529	CG	0.759765	0.0399021
	chr29	44484543	CG	-0.75956	0.0400245
	chrX	47751808	CG	0.759511	0.0401469
	chr8	25756191	CG	-0.758912	0.0402693
	chr19	58506733	CG	-0.75883	0.0403917
	chr9	39623409	CG	-0.758742	0.0405141
	chr6	118219031	CG	-0.758586	0.0406365
	chr4	98754160	CG	-0.758398	0.0407589
	chr11	10819509	CG	-0.756068	0.0408813
	chr29	44484554	CG	-0.755618	0.0410037
	chr7	110039191	CG	-0.755187	0.0411261
	chr2	119675807	CHG	-0.754721	0.0412485
	chr4	98733885	CG	-0.753267	0.0413709
	chr7	110027445	CG	-0.752692	0.0414933
	chr25	10743921	CHH	0.75246	0.0416157
	chr5	104802535	CG	-0.751986	0.0417381
	chr29	46571718	CG	0.751661	0.0418605
	chr29	51070446	CG	0.750997	0.0419829
	chrX	100096304	CG	0.750752	0.0421053
	chr11	10820933	CG	-0.749673	0.0422277
	chr22	2880964	CG	-0.749327	0.0423501
	chr7	13419896	CG	0.748363	0.0424725
	chr4	33571942	CG	-0.747807	0.0425949
	chr1	57483564	CG	-0.747361	0.0427173
	chr7	110018047	CG	-0.746162	0.0428397
	chr7	110018046	CG	-0.74595	0.0429621
	chr5	54082942	CG	-0.745356	0.0430845
	chr27	1369367	CG	-0.743939	0.0432069
	chr19	43367839	CG	-0.743613	0.0433293
	chr19	56420670	CG	-0.743031	0.0434517
	chr2	133881141	CG	0.743012	0.0435741
	chrX	47751812	CG	0.742742	0.0436965
	chr17	73516944	CG	-0.742481	0.0438188
	chr23	50090823	CG	-0.741835	0.0439412
	chr11	98141538	CG	-0.740565	0.0440636
	chr25	313391	CG	-0.740549	0.044186
	chr29	51070452	CG	0.740475	0.0443084
	chr1	64487887	CG	0.739199	0.0444308
	chr29	44484528	CG	-0.738921	0.0445532
	chr7	12335257	CG	0.737727	0.0446756
	chr23	49155164	CG	-0.737614	0.044798
	chr5	117711844	CG	-0.737565	0.0449204
	chr25	7530495	CHH	-0.737285	0.0450428
	chr1	57482145	CG	-0.737222	0.0451652
	chr7	66892936	CG	-0.736743	0.0452876
	chr2	133881174	CG	0.736141	0.04541
	chr3	694788	CG	-0.735292	0.0455324
	chr24	7692358	CG	0.735169	0.0456548
	chr5	54082971	CHH	-0.734527	0.0457772
	chr15	79042161	CG	0.734409	0.0458996
	chrX	100102496	CG	0.734375	0.046022
	chr5	104803962	CG	-0.734146	0.0461444
	chr25	313398	CG	-0.733899	0.0462668
	chr4	98746760	CG	-0.732969	0.0463892
	chr3	104132569	CG	-0.732644	0.0465116
	chr29	46571689	CG	0.732578	0.046634
	chr25	313378	CG	-0.732459	0.0467564
	chr4	95952781	CG	-0.732224	0.0468788
	chr4	98762486	CG	-0.732016	0.0470012
	chr18	50839684	CG	-0.732015	0.0471236
	chr18	62521471	CG	0.731561	0.047246
	chr4	98743958	CG	-0.730691	0.0473684
	chr19	63738337	CG	-0.730543	0.0474908
	chr17	55900949	CG	0.730034	0.0476132
	chr17	70533414	CG	-0.729735	0.0477356
	chr26	51673220	CG	-0.729518	0.047858
	chr14	4084914	CG	-0.728758	0.0479804
	chr1	57483565	CG	-0.728672	0.0481028
	chr2	136482675	CG	0.72712	0.0482252
	chr1	57446670	CG	0.726727	0.0483476
	chr22	50638756	CG	-0.725856	0.04847
	chr4	98762479	CG	-0.72505	0.0485924
	chr5	104802554	CG	-0.724401	0.0487148
	chrX	83183278	CG	0.724195	0.0488372
	chr19	63738336	CG	-0.724092	0.0489596
	chr2	136482700	CG	0.721266	0.049082
	chr7	110027473	CG	-0.720879	0.0492044
	chr17	71661448	CG	-0.72049	0.0493268
	chr4	98753938	CG	-0.719953	0.0494492
	chr25	41004550	CG	-0.719719	0.0495716
	chr7	12335246	CG	0.719131	0.049694
	chr19	23656940	CG	0.719006	0.0498164
	chr8	104306844	CG	0.718452	0.0499388

## Sheet: Table S5
	Table S5 Different methylated CpG island information
	Chr	Start	End	Methylation level
				BGA13	BGA14	BGA19	BGA22	BGA47	BGA60	BGA62	BGA81	BGA135	BGA173
	chr1	126873370	126876301	0.404762	0.0168641	0.424715	0.275794	0.385132	0.26401	0.012643	0.373288	0.407363	0.411269
	chr1	139204335	139209491	0.785091	0.530647	0.882738	0.901665	0.769325	0.767472	0.913143	0.85567	0.862411	0.871719
	chr1	147002453	147003177	0.609524	0.322463	0.889445	0.917007	0.990416	0.923563	0.915228	0.966057	0.960496	0.945096
	chr1	153203148	153214821	0.717936	0.335664	0.737395	0.648658	0.508863	0.674404	0.713167	0.602316	0.719945	0.75219
	chr1	155616516	155617350	0.34539	0.0849804	0.280345	0.300204	0.167954	0.0389727	0.356531	0.12237	0.445507	0.152766
	chr1	155753784	155754344	0.94163	0.63733	0.969585	0.967263	0.9782	0.980519	0.972556	0.967026	0.976352	0.966852
	chr1	155801628	155802242	0.979798	0.674799	0.973649	0.979014	0.989693	1	0.98528	0.979984	0.990278	0.969907
	chr10	18033917	18034447	0.490043	0.148766	0.270538	0.356736	0.284401	0.125	0.431618	0.286443	0.29916	0.498413
	chr10	101083295	101083550	0.96	0.382353	0.940998	0.959615	0.966667	0.944444	0.980833	0.942857	0.916298	0.905102
	chr10	103185090	103186871	0.965976	0.620879	0.96362	0.968878	0.974206	0.960938	0.958977	0.961356	0.987635	0.986882
	chr10	103416991	103417806	0.940611	0.631465	0.908626	0.9112	0.970463	0.911644	0.957592	0.878225	0.979955	0.944276
	chr11	4021772	4022992	0.879607	0.558098	0.934867	0.924113	0.928192	0.909681	0.923168	0.923668	0.930879	0.908964
	chr11	72224165	72225016	0.643042	0.925	0.333333	0.761479	0.446735	0.132468	0.934994	0.248803	0.96794	0.278699
	chr11	98141260	98152379	0.649916	0.396089	0.766233	0.755655	0.560373	0.690344	0.677298	0.732532	0.742358	0.744675
	chr11	99113117	99120167	0.674136	0.315484	0.453704	0.681593	0.389981	0.649209	0.494105	0.414827	0.747238	0.566059
	chr11	105739556	105740283	0.331553	0.582524	0.253896	0.731345	0.255821	0.756313	0.829851	0.200004	0.97607	0.400948
	chr11	107288328	107289891	0.751485	0.459479	0.916667	0.783279	0.796777	0.813343	0.810328	0.606667	0.806982	0.532121
	chr11	107304362	107307481	0.738633	0.454122	0.815496	0.816839	0.752244	0.708539	0.809595	0.763571	0.860775	0.573211
	chr12	19671287	19675989	0.821189	0.300503	0.40441	0.645721	0.482302	0.337681	0.327937	0.249919	0.605518	0.455517
	chr12	34526947	34527333	0.963845	0.66949	0.946111	0.933013	0.838319	0.975	0.973856	0.951434	0.652337	0.984127
	chr12	35931984	35933501	0.939394	0.577652	0.88109	0.9625	0.991667	0.935185	0.977013	0.942598	0.987705	0.973684
	chr12	36076587	36077033	0.937591	0.607684	0.960414	0.962105	0.977741	0.989583	0.994118	0.948374	0.983114	0.958922
	chr12	56443567	56444700	0.959603	0.569726	0.99398	0.951505	0.98114	0.838889	0.970252	0.962422	0.990593	0.985595
	chr12	70241112	70241591	0.666228	0.338889	0.884296	0.83625	0.683148	0.652819	0.744841	0.705276	0.808348	0.860431
	chr12	90148606	90149529	0.82946	0.429458	0.822791	0.797627	0.861828	0.903176	0.866091	0.793044	0.81568	0.845392
	chr13	79172968	79173238	0.0298001	0.58496	0.0276778	0.111955	0.0212445	0	0.275542	0.0404086	0.197574	0.033301
	chr13	80093596	80094435	0.950052	0.677518	0.930676	0.947147	0.937788	0.952424	0.963434	0.928392	0.988036	0.945695
	chr13	81855156	81856816	0.887834	0.496753	0.954552	0.968639	0.983333	0.931797	0.970578	0.968467	0.955007	0.959058
	chr13	83053325	83054296	0.96375	0.571765	0.906643	0.962327	0.92473	0.899343	0.942917	0.909324	0.971732	0.951181
	chr13	83629346	83629743	0.973525	0.616236	0.970678	0.961869	0.968174	0.926705	0.927429	0.948307	0.953665	0.938776
	chr13	83756312	83756700	0.96345	0.506886	0.822917	0.7343	0.904412	0.85	0.85325	0.948585	0.95232	0.973333
	chr14	57047	58178	0.799963	0.337452	0.666667	0.645017	0.661376	0.812677	0.66685	0.640553	0.632653	0.757716
	chr14	249950	250392	0.686063	0.353555	0.739066	0.76446	0.589958	0.647154	0.772543	0.716884	0.8023	0.652942
	chr14	321021	322108	0.676386	0.269556	0.479938	0.643221	0.327976	0.719251	0.571084	0.413936	0.691274	0.561876
	chr14	359350	360099	0.627621	0.276193	0.421588	0.512535	0.426571	0.617857	0.34023	0.437497	0.493635	0.587346
	chr14	403983	406404	0.665198	0.342277	0.834734	0.720599	0.642352	0.669743	0.950078	0.796672	0.783713	0.816652
	chr14	498590	500055	0.773672	0.462587	0.868687	0.839536	0.760147	0.806475	0.806504	0.787216	0.9043	0.841119
	chr14	576419	577497	0.7414	0.409785	0.797952	0.726417	0.678261	0.772426	0.814212	0.703954	0.803527	0.727249
	chr14	582827	583438	0.814681	0.398016	0.88687	0.845259	0.851367	0.801366	0.888341	0.764744	0.915497	0.886365
	chr14	953936	954584	0.742596	0.475104	0.835272	0.772509	0.626325	0.732058	0.828037	0.708779	0.833143	0.746708
	chr14	1361373	1361965	0.787214	0.468781	0.859472	0.755236	0.697799	0.771076	0.766404	0.828819	0.84728	0.822908
	chr14	2235236	2236506	0.680092	0.132776	0.24938	0.198366	0.315707	0.1375	0.0241993	0.104147	0.256168	0.269127
	chr14	2253304	2254836	0.945536	0.555232	0.933748	0.931992	0.946875	0.939909	0.968349	0.87447	0.974141	0.964962
	chr14	43044164	43044725	0.719574	0.443157	0.694953	0.761682	0.566555	0.701219	0.67992	0.639824	0.792253	0.730277
	chr15	65553379	65555045	0.797258	0.49932	0.796761	0.810421	0.650372	0.747729	0.764653	0.786023	0.851834	0.869168
	chr15	77535081	77536018	0.941448	0.637897	0.979526	0.935532	0.936915	0.888933	0.900297	0.934791	0.94355	0.944754
	chr16	1322416	1322715	0.555101	0.284908	0.298991	0.834425	0.687665	0.483981	0.882444	0.460348	0.966444	0.296872
	chr16	45896738	45897133	0.957708	0.469524	0.940196	0.984264	0.976052	0.969318	0.961818	0.97069	0.956165	0.95769
	chr16	49391567	49391775	0.439591	0.925926	0.473443	0.806944	0.332554	0.954167	0.889035	0.919683	0.918033	0.265238
	chr16	51552046	51552488	0.690426	0.290643	0.580039	0.651443	0.582112	0.691623	0.656242	0.460804	0.871165	0.630039
	chr16	51629034	51629320	0.550265	0.865805	0.794314	0.691149	0.704924	0.775698	0.817058	0.760291	0.845085	0.424761
	chr16	51741109	51741336	0.117854	0.577855	0.160238	0.284188	0.538996	0.233333	0.615358	0.0692948	0.967384	0.283843
	chr16	51748562	51749086	0.219685	0.810935	0.226521	0.388087	0.225139	0.2	0.558445	0.104563	0.613517	0.2817
	chr16	78623079	78623986	0.659975	0.381596	0.662293	0.59502	0.291995	0.766126	0.772718	0.505692	0.689852	0.525834
	chr16	81155846	81156574	0.668291	0.415012	0.690015	0.834606	0.86815	0.812491	0.863495	0.707849	0.776261	0.897713
	chr16	81412691	81413918	0.952353	0.604656	0.889711	0.930711	0.917193	0.880357	0.931811	0.922187	0.994087	0.814478
	chr16	81673207	81673778	0.116792	0.540337	0.0736842	0.290114	0.184358	0.0353846	0.383969	0.0478432	0.415015	0.0536599
	chr17	12740577	12741639	0.927911	0.626721	0.969164	0.960888	0.975076	0.948611	0.936483	0.94294	0.960035	0.969713
	chr17	37498463	37499398	0.769839	0.511736	0.735314	0.781407	0.676975	0.746589	0.764728	0.775123	0.854349	0.718034
	chr17	45613714	45614596	0.69354	0.321823	0.626653	0.724912	0.684938	0.839506	0.895757	0.44207	0.94113	0.766865
	chr17	45622776	45623228	0.946154	0.677869	0.950664	0.971622	0.87454	0.945926	0.96843	0.948629	0.976907	0.936404
	chr17	53708180	53708941	0.945022	0.665815	0.922462	0.942689	0.970085	0.911111	0.92501	0.882353	0.965	0.946702
	chr17	62361023	62361694	0.640693	0.360455	0.483571	0.292073	0.196351	0.388889	0.530351	0.482093	0.166184	0.795338
	chr17	63375997	63376898	0.240259	0.554922	0.331999	0.525668	0.588826	0.492982	0.578313	0.234336	0.428571	0.240934
	chr17	67413586	67416075	0.936508	0.329759	0.915441	0.981366	0.982857	0.911111	0.952381	0.963134	0.97619	0.930876
	chr17	70532928	70534088	0.806444	0.444322	0.784522	0.762809	0.834267	0.923457	0.803461	0.696644	0.835251	0.64578
	chr17	70547965	70548476	0.501759	0.139924	0.100012	0.123444	0.345894	0.296998	0.084127	0.0840461	0.256844	0.171417
	chr17	72053771	72054358	0.537912	0.943485	0.935336	0.862133	0.463675	0.581267	0.938275	0.875872	0.966935	0.972717
	chr17	73249984	73252743	0.512097	0.0962529	0.269168	0.144088	0.118898	0.166667	0.121536	0.0625355	0.141627	0.418512
	chr17	73368643	73369236	0.639219	0.939811	0.590534	0.819595	0.806879	0.86	0.892115	0.773965	0.780886	0.677852
	chr17	74529108	74535088	0.518955	0.129842	0.170899	0.0649355	0.14458	0.385293	0.0435934	0.311097	0.0249348	0.0914813
	chr17	74580730	74583064	0.922547	0.635112	0.959694	0.968771	0.956597	0.868157	0.96704	0.961406	0.965534	0.960613
	chr17	74885663	74887262	0.578573	0.104235	0.546228	0.416782	0.18649	0.0661376	0.868056	0.190098	0.587384	0.397768
	chr18	25984743	25986536	0.902525	0.598077	0.903902	0.903011	0.941306	0.892992	0.899652	0.907362	0.965837	0.950255
	chr18	34426890	34427588	0.925386	0.666327	0.863483	0.950525	0.899888	0.880208	0.982517	0.85182	0.953383	0.938854
	chr18	48140595	48142102	0.957789	0.430762	0.928637	0.965094	0.964787	0.9	0.967262	0.892693	0.950128	0.971658
	chr18	62335636	62337678	0.834607	0.475489	0.679398	0.802583	0.853141	0.831352	0.755856	0.775284	0.920785	0.598397
	chr18	62386929	62389887	0.969406	0.406061	0.902834	0.986442	0.950216	0	0.935065	0.925788	0.98125	0.854787
	chr18	62405851	62408570	0.584194	0.0952381	0.500151	0.538537	0.441674	0.797761	0.366117	0.416163	0.561987	0.499622
	chr18	62580863	62581789	0.903039	0.613818	0.81781	0.902697	0.82852	0.776224	0.92578	0.794801	0.978714	0.901213
	chr18	63621898	63623322	0.851128	0.548016	0.804529	0.839058	0.799659	0.78322	0.809524	0.868002	0.904214	0.85335
	chr18	63686481	63691514	0.764164	0.243763	0.737875	0.838164	0.677463	0.632116	0.903252	0.504549	0.951952	0.791858
	chr18	63729036	63729364	0.956262	0.624963	0.954897	0.968684	0.965955	0.939386	0.98162	0.978795	0.984465	0.981818
	chr18	65901647	65903286	0.951099	0.430195	0.953439	0.940163	0.966339	0.950725	0.965278	0.958584	0.964888	0.916594
	chr19	5746696	5747449	0.956592	0.681083	0.986458	0.984691	0.971257	1	0.963367	0.97964	0.983781	0.971165
	chr19	11942853	11943585	0.712743	0.263485	0.537588	0.300986	0.110523	0.313095	0.168966	0.487725	0.104045	0.59187
	chr19	11945943	11955856	0.587691	0.0901213	0.502896	0.412152	0.0609612	0.151401	0.159929	0.380496	0.281894	0.539123
	chr19	21028437	21029193	0.872688	0.585426	0.912503	0.919915	0.902272	0.86109	0.945612	0.80856	0.976442	0.960398
	chr19	39385879	39386736	0.751023	0.435479	0.824614	0.837543	0.68181	0.79653	0.849955	0.603017	0.974113	0.884594
	chr19	40478301	40491447	0.707255	0.399842	0.80795	0.680278	0.613899	0.688993	0.626205	0.713924	0.767439	0.737306
	chr19	43367679	43369312	0.640686	0.357803	0.337056	0.623508	0.688896	0.767852	0.851741	0.468794	0.916386	0.693518
	chr19	45513555	45514652	0.445671	0.192614	0.119458	0.558642	0.175228	0.236111	0.382923	0.0344444	0.80775	0.160508
	chr19	45972885	45973519	0.6	0.933333	0.646833	0.875238	0.85624	0.833333	0.93027	0.898587	0.976369	0.490503
	chr19	48416292	48417883	0.551241	0.265702	0.350374	0.690819	0.510757	0.491455	0.825906	0.307254	0.969674	0.324966
	chr19	53339114	53345903	0.844139	0.349916	0.788692	0.920664	0.671144	0.482997	0.936775	0.818137	0.978203	0.80311
	chr19	58506229	58507207	0.606063	0.305829	0.758133	0.593861	0.822374	0.691051	0.61578	0.435263	0.664445	0.523217
	chr19	62805397	62805620	0.398786	0.901849	0.63	0.76485	0.688182	0.745455	0.712895	0.656538	0.902816	0.603412
	chr19	63737962	63739145	0.55606	0.868563	0.762425	0.897859	0.947187	0.911706	0.946478	0.976339	0.974601	0.773928
	chr2	20795325	20796410	0.617564	0.187445	0.374418	0.0857471	0.0154321	0	0.130988	0.0736772	0.0330633	0.346086
	chr2	100306614	100307139	0.950868	0.515998	0.978175	0.929593	0.952951	0.962963	0.943215	0.914048	0.972842	0.970674
	chr2	124768171	124768433	0.940719	0.616522	0.94893	0.952944	0.898671	0.936188	0.918445	0.94653	0.961979	0.946569
	chr2	131593596	131594332	0.762689	0.31698	0.435471	0.672376	0.673663	0.545909	0.652577	0.435323	0.517321	0.547466
	chr2	135402496	135403200	0.524243	0.802381	0.559186	0.632667	0.866523	0.5	0.77099	0.454513	0.876812	0.461598
	chr2	135801939	135802815	0.918118	0.631851	0.888622	0.954249	0.860225	0.724783	0.964238	0.957815	0.975164	0.818169
	chr2	136167832	136170347	0.949314	0.564346	0.879454	0.933045	0.953341	1	0.939783	0.9129	0.975308	0.927579
	chr2	136210060	136210641	0.875097	0.407731	0.978991	0.943687	0.981399	0.9498	0.973377	0.900928	0.969066	0.968963
	chr20	4120575	4120958	0.870935	0.589355	0.874349	0.88812	0.887006	0.973452	0.953365	0.93114	0.978198	0.720609
	chr20	14759761	14760347	0.712065	0.419162	0.786073	0.796861	0.50709	0.66872	0.75681	0.671126	0.804847	0.832675
	chr20	58730020	58731092	0.906981	0.542619	0.69699	0.746849	0.791759	0.89533	0.910217	0.518603	0.962962	0.734284
	chr20	71361194	71362242	0.882083	0.631111	0.917068	0.925	0.859835	0.75	0.940657	0.846366	0.943665	0.926727
	chr21	2017871	2018952	0.761855	0.333389	0.850321	0.810095	0.748793	0.772949	0.749747	0.768846	0.840793	0.813084
	chr21	2535324	2536070	0.842686	0.429843	0.839394	0.853245	0.910773	0.833462	0.885404	0.850342	0.822739	0.896481
	chr21	8231563	8232190	0.976307	0.66734	0.91233	0.95625	0.980506	0.932911	0.944471	0.966418	0.945888	0.945176
	chr21	10775957	10779967	0.746304	0.211244	0.474021	0.283262	0.175866	0.276673	0.337231	0.547239	0.291429	0.784242
	chr21	10787459	10788229	0.590967	0.226915	0.825255	0.366732	0.225948	0.193333	0.503556	0.431345	0.30691	0.853612
	chr21	24335470	24339452	0.452907	0.120597	0.145587	0.526464	0.213879	0.448046	0.779614	0.105923	0.497654	0.19893
	chr21	32117030	32118391	0.461755	0.19612	0.302355	0.177988	0.388912	0.162617	0.0681006	0.0990478	0.118705	0.263764
	chr21	35080620	35082221	0.314702	0.0425428	0.00954927	0.0373549	0.0580143	0.0367647	0.0229864	0.0281996	0.0649154	0.0310145
	chr21	59898727	59899680	0.856771	0.435024	0.958165	0.900538	0.935363	0.92561	0.939282	0.944253	0.913047	0.953848
	chr21	70102799	70103090	0.77616	0.517173	0.848526	0.835448	0.720341	0.786263	0.825748	0.864179	0.893349	0.843438
	chr21	70269613	70270149	0.0120968	0.284314	0.00998217	0.0733896	0.0274681	0.011329	0.0516253	0.0414211	0.0708486	0.0219635
	chr21	71342449	71349861	0.554594	0.822474	0.72336	0.715436	0.838401	0.679739	0.774049	0.781658	0.767994	0.771147
	chr21	71398768	71399411	0.614732	0.952525	0.617004	0.952806	0.6114	0.942911	0.937033	0.937922	0.955914	0.57339
	chr22	57909284	57910428	0.964253	0.647138	0.97666	0.968952	0.952768	0.953535	0.962902	0.953171	0.977094	0.98578
	chr22	59037249	59039084	0.556493	0.900551	0.779627	0.876418	0.945453	0.88863	0.90965	0.808151	0.962018	0.74566
	chr22	60052334	60055355	0.197065	0.579992	0.227659	0.184217	0.0149793	0.420741	0.281448	0.351202	0.199266	0.231175
	chr22	60434214	60437216	0.435543	0.91943	0.81602	0.747601	0.697795	0.58101	0.900929	0.687328	0.51955	0.807384
	chr22	60597930	60599940	0.987971	0.678283	0.96392	0.965638	0.961817	0.960165	0.962991	0.950024	0.98253	0.969035
	chr22	61123583	61124960	0.955005	0.513516	0.980147	0.976839	0.980798	0.93827	0.989983	0.97139	0.990081	0.969194
	chr23	15415965	15416680	0.910288	0.65	0.620595	0.920219	0.942027	0.678571	0.925163	0.722848	0.947885	0.954957
	chr23	40588507	40590520	0.90259	0.586516	0.863072	0.970877	0.925265	0.918492	0.922585	0.919505	0.972511	0.960973
	chr23	47874168	47875128	0.92778	0.611189	0.860724	0.920424	0.952083	0.972994	0.976562	0.936957	0.969425	0.923395
	chr23	47900417	47903391	0.892111	0.639933	0.796969	0.945044	0.939615	0.91173	0.96555	0.874072	0.969652	0.806271
	chr23	48065141	48070463	0.724835	0.401967	0.825137	0.716256	0.674833	0.671271	0.731825	0.767377	0.812106	0.671157
	chr23	49154914	49155282	0.968232	0.510868	0.983722	0.973471	0.953239	0.955886	0.975618	0.952736	0.958579	0.944552
	chr23	49461255	49461626	0.971814	0.651528	0.94958	0.970588	0.952991	0.96142	0.965144	0.964792	0.98913	0.902369
	chr23	49684481	49685330	0.954701	0.648485	0.930542	0.912613	0.902339	0.798182	0.62859	0.901203	0.929032	0.932874
	chr23	51288562	51289498	0.429654	0.969531	0.940795	0.950149	0.968738	0.94045	0.940975	0.96638	0.968566	0.931301
	chr24	871465	872453	0.842683	0.517983	0.933423	0.88719	0.934435	0.919919	0.902192	0.810262	0.910188	0.888107
	chr24	2802275	2802684	0.959337	0.58526	0.977898	0.95017	0.967388	0.982143	0.964126	0.975684	0.980714	0.98156
	chr24	2858422	2860481	0.967107	0.680522	0.974074	0.95653	0.973221	0.953929	0.960764	0.975179	0.975182	0.979836
	chr24	3817356	3818045	0.960784	0.645547	0.944744	0.93137	0.905079	0.952949	0.944567	0.957231	0.976769	0.977167
	chr24	7692330	7692680	0.811912	0.468403	0.741325	0.634111	0.827519	0.601894	0.768203	0.494416	0.695228	0.84937
	chr24	57831482	57831830	0.372467	0.02951	0.0105519	0.0161376	0.0547822	0	0.0236157	0.0112951	0.0126045	0.0210297
	chr24	57899237	57900386	0.373577	0.859349	0.941256	0.972858	0.956856	0.957209	0.96954	0.923551	0.926395	0.939853
	chr24	61296963	61298408	0.827281	0.433512	0.377454	0.705722	0.868893	0.711209	0.690074	0.472873	0.695648	0.65983
	chr24	61790057	61791280	0.948326	0.658937	0.960755	0.965455	0.974054	0.929209	0.94285	0.880497	0.96438	0.869419
	chr24	62712546	62713608	0.350047	0.0323232	0.372732	0.287451	0.287191	0.0909091	0.493434	0.174042	0.305824	0.365951
	chr25	865505	866323	0.801212	0.480397	0.804236	0.758177	0.82151	0.828663	0.666496	0.617982	0.817101	0.814623
	chr25	1714311	1718892	0.83195	0.317189	0.563926	0.811049	0.914189	0.433286	0.908538	0.870379	0.956729	0.808079
	chr25	19009079	19046489	0.728377	0.474453	0.836547	0.789627	0.670145	0.738459	0.807812	0.79114	0.84765	0.818153
	chr25	30045613	30047006	0.953983	0.563427	0.96525	0.956169	0.967701	0.930316	0.949951	0.95073	0.956018	0.975617
	chr25	30075726	30076348	0.978671	0.655896	0.987558	0.985841	0.983031	1	0.974591	0.978103	0.928586	0.975279
	chr25	34245685	34247964	0.371703	0.012987	0.327002	0.397289	0.0953568	0.0515741	0.468503	0.116661	0.672321	0.589903
	chr25	35192423	35193943	0.577445	0.316063	0.238553	0.659904	0.560835	0.50974	0.749845	0.199397	0.811679	0.489718
	chr25	37803334	37803603	0.558647	0.833907	0.7137	0.811895	0.851985	0.772412	0.872396	0.683161	0.966071	0.826954
	chr25	38989034	38990055	0.915477	0.648417	0.954982	0.957661	0.972352	0.938935	0.968518	0.898363	0.950045	0.959703
	chr25	39453456	39455174	0.865732	0.613941	0.671393	0.906863	0.913341	0.873671	0.946211	0.847196	0.924533	0.830375
	chr25	39792995	39795816	0.6961	0.970405	0.899718	0.941286	0.863019	0.748737	0.974074	0.912276	0.985408	0.876519
	chr25	39969094	39969653	0.135813	0.648718	0.366443	0.174837	0.548409	0.425379	0.52975	0.421306	0.166239	0.846159
	chr25	41817386	41820801	0.828549	0.54835	0.824389	0.837406	0.76	0.92589	0.785893	0.836745	0.824495	0.822998
	chr26	17972456	17972943	0.736675	0.422691	0.813559	0.784589	0.657221	0.732593	0.720349	0.759198	0.809505	0.733131
	chr26	25987649	25988586	0.921672	0.521061	0.884453	0.947232	0.880558	0.880952	0.951018	0.880984	0.901329	0.899313
	chr26	42407462	42408248	0.26675	0.00694444	0.0298245	0.020146	0.0252181	0	0.0144328	0.010317	0.0171924	0.0337013
	chr26	49558718	49559699	0.38587	0.926383	0.496333	0.883684	0.271252	0.844444	0.895113	0.6185	0.931163	0.744952
	chr26	49623539	49629653	0.367986	0.102917	0.0865617	0.214466	0.0434008	0.193106	0.125291	0.127369	0.212177	0.165884
	chr26	49864622	49865248	0.440526	0.877823	0.837066	0.867622	0.46567	0.820833	0.936907	0.914847	0.943124	0.759104
	chr26	51672922	51674341	0.881299	0.623589	0.667724	0.870477	0.949097	0.919201	0.913839	0.760913	0.951003	0.833039
	chr27	6278274	6280414	0.76846	0.490066	0.823126	0.790336	0.666714	0.721538	0.761392	0.718738	0.775901	0.833528
	chr27	28480083	28480323	0.680116	0.419904	0.735924	0.699079	0.60809	0.698878	0.734684	0.626419	0.698649	0.761344
	chr27	28593401	28593661	0.863701	0.57519	0.866176	0.816613	0.782245	0.867318	0.800594	0.861666	0.858306	0.81713
	chr27	28600144	28600406	0.922434	0.51674	0.959385	0.934466	0.903118	0.90963	0.911949	0.946084	0.952113	0.929702
	chr27	32633687	32633890	0.876327	0.571474	0.797629	0.61938	0.512469	0.921591	0.920603	0.899205	0.937009	0.82547
	chr27	33458220	33459482	0.723479	0.411273	0.92135	0.662338	0.863442	0.536754	0.706929	0.441897	0.703452	0.880429
	chr27	36959955	36960570	0.416417	0.123375	0.279719	0.309611	0.44717	0.355166	0.386692	0.294706	0.305912	0.678915
	chr27	37559272	37651055	0.728911	0.468552	0.808436	0.777033	0.616647	0.720196	0.732056	0.742751	0.816879	0.796674
	chr27	38807557	38807956	0.962232	0.5	0.963964	0.93295	0.966667	1	0.968254	0.893875	0.869624	0.978261
	chr28	11163324	11165753	0.752078	0.432993	0.708153	0.743818	0.676152	0.7315	0.754467	0.760065	0.784929	0.777772
	chr28	31941186	31941390	0.736989	0.29776	0.719573	0.649658	0.533962	0.698152	0.62532	0.608854	0.666692	0.627706
	chr28	31992892	32007140	0.737913	0.44242	0.762387	0.780191	0.655472	0.759449	0.686477	0.685169	0.778736	0.781588
	chr29	197416	198652	0.819854	0.556142	0.923367	0.878012	0.8702	0.831095	0.917663	0.888492	0.903204	0.897245
	chr29	37854017	37854396	0.250595	0	0.0300752	0	0.0510204	0.306266	0	0.0168067	0.0119048	0.00840336
	chr29	46440462	46440897	0.568561	0.185037	0.105749	0.184931	0.31079	0.415404	0.120309	0.0701232	0.13435	0.277213
	chr29	46582448	46591649	0.771975	0.513371	0.759701	0.766673	0.699507	0.694865	0.752525	0.685691	0.785366	0.762074
	chr29	49419695	49420150	0.106824	0.775735	0.174706	0.356609	0.640086	0.267273	0.687884	0.0615657	0.856634	0.22083
	chr29	50746151	50747892	0.0107527	0.310281	0.0144444	0.00877193	0	0.136458	0.0278746	0.0163082	0.0123457	0.0172414
	chr29	51015535	51017013	0.810414	0.467705	0.831219	0.925033	0.734576	0.916939	0.964753	0.838763	0.976193	0.760655
	chr3	104131508	104134322	0.657538	0.2517	0.707228	0.726441	0.600471	0.430915	0.796524	0.649058	0.709622	0.680932
	chr3	114013339	114014031	0.903793	0.524561	0.895157	0.907738	0.892689	0.881944	0.913083	0.873658	0.969122	0.826773
	chr3	118127734	118128573	0.403683	0.0185185	0.0472957	0.166308	0.0901032	0.00780798	0.256617	0.0819094	0.275433	0.0730571
	chr3	119389379	119390749	0.383293	0.703353	0.427092	0.647608	0.24813	0.1	0.710828	0.267387	0.955118	0.713881
	chr3	120605155	120609033	0.294367	0.0240498	0.415076	0.0355113	0.020657	0.0105556	0.0272825	0.0174216	0.369757	0.363068
	chr3	121286885	121287921	0.922206	0.623105	0.821566	0.88427	0.877874	0.902282	0.878619	0.957754	0.923035	0.791539
	chr4	28200278	28203439	0.639668	0.338954	0.761696	0.731448	0.546378	0.666409	0.772876	0.743795	0.777045	0.840116
	chr4	43495826	43496400	0.468834	0.119724	0.152728	0.387089	0.525508	0.308761	0.489804	0.143338	0.733084	0.15762
	chr4	51991351	51996456	0.78942	0.499971	0.868586	0.749845	0.680469	0.808675	0.771371	0.778933	0.858797	0.801735
	chr4	61196444	61198574	0.798159	0.38787	0.649421	0.631649	0.800604	0.595471	0.868443	0.557109	0.790394	0.929825
	chr4	69351349	69354178	0.619452	0.274067	0.138025	0.564602	0.0984325	0.0754329	0.726546	0.0913068	0.970772	0.236655
	chr4	69357395	69357926	0.556242	0.116446	0.276664	0.525914	0.0621585	0.0413743	0.436172	0.0463102	0.942311	0.407593
	chr4	70506553	70507265	0.658168	0.29171	0.499881	0.456903	0.834649	0.383429	0.377599	0.393828	0.304543	0.505687
	chr4	108495004	108495848	0.544426	0.288013	0.489563	0.709173	0.634926	0.76656	0.74711	0.42338	0.813633	0.360085
	chr4	113425013	113426410	0.488848	0.929067	0.410509	0.839925	0.597837	0.930556	0.913914	0.434701	0.931902	0.350769
	chr4	114488295	114489097	0.561343	0.249241	0.0998131	0.190538	0.428052	0.292308	0.0701546	0.222729	0.226496	0.225139
	chr4	114490992	114493166	0.755187	0.398079	0.844576	0.795792	0.623553	0.671258	0.775373	0.771015	0.858673	0.79265
	chr4	114733393	114733692	0.328889	0.648148	0.474074	0.679012	0.36455	0.832709	0.763734	0.405556	0.947746	0.417723
	chr4	115057489	115058110	0.179623	0.711985	0.0951516	0.45419	0.15087	0.280361	0.795018	0.031396	0.960657	0.152997
	chr4	119699070	119699429	0.827922	0.479058	0.92577	0.757576	0.84551	0.616667	0.865371	0.752473	0.941043	0.926455
	chr4	120643975	120646142	0.888941	0.516351	0.919469	0.905465	0.865385	0.825065	0.940204	0.977273	0.954372	0.924836
	chr5	28020586	28021229	0.712965	0.330429	0.543146	0.555428	0.193125	0.24634	0.450958	0.273965	0.843304	0.786533
	chr5	78113064	78113334	0.787434	0.363218	0.818317	0.863321	0.643716	0.761534	0.822681	0.902109	0.827439	0.848092
	chr5	97129543	97151126	0.703422	0.425975	0.757958	0.72843	0.607109	0.665	0.685486	0.707974	0.773445	0.663532
	chr5	103598253	103598633	0.97931	0.405556	0.975425	0.958774	0.961789	0.94375	0.927941	0.965271	0.957104	0.932857
	chr5	107116117	107116714	0.413247	0.917071	0.57101	0.377143	0.774158	0.411111	0.731061	0.613064	0.0959233	0.281983
	chr5	107418057	107418315	0.186881	0.728235	0.0897533	0.295136	0.138256	0.0681818	0.543719	0.130939	0.53932	0.124165
	chr5	110294298	110294527	0.287134	0.866383	0.309124	0.55633	0.212055	0.698701	0.776267	0.236069	0.939136	0.28382
	chr5	114138227	114138489	0.769901	0.419489	0.92583	0.800872	0.78729	0.837978	0.792947	0.904177	0.90088	0.85075
	chr5	114194698	114194960	0.904479	0.576574	0.877778	0.836532	0.803382	0.896174	0.818799	0.844022	0.806882	0.743056
	chr5	117081546	117081955	0.0108507	0.636479	0.0201476	0.0454073	0.020979	0	0.0636905	0.0449734	0.0144336	0.0193171
	chr5	117112786	117114536	0.911466	0.349107	0.174863	0.548198	0.484344	0.733605	0.925455	0.89842	0.968763	0.164945
	chr5	117715739	117715987	0.132008	0.522222	0.10739	0.104989	0.271096	0.166667	0.510263	0.0819866	0.04189	0.0832585
	chr5	120598623	120599188	0.0331868	0.446829	0.0296734	0.0755334	0.0628986	0.0811524	0.050817	0.0293908	0.0830151	0.0231962
	chr5	120779045	120780265	0.95829	0.602745	0.954776	0.958454	0.963591	0.927273	0.951974	0.978899	0.968145	0.920794
	chr5	120826471	120842149	0.817045	0.558396	0.863045	0.938566	0.912689	0.930569	0.929898	0.894264	0.973244	0.644947
	chr5	120848487	120848755	0.656034	0.918324	0.584701	0.694112	0.560786	0.607143	0.864011	0.454719	0.986113	0.644099
	chr5	120950135	120950690	0.309456	0.827189	0.296239	0.598887	0.304779	0.569444	0.713061	0.759167	0.925223	0.168452
	chr6	8895676	8909221	0.762136	0.502493	0.72851	0.768345	0.735766	0.82481	0.795455	0.752738	0.816918	0.859844
	chr6	23347711	23348278	0.65245	0.378452	0.81313	0.753316	0.599323	0.634764	0.713574	0.769863	0.821777	0.720682
	chr6	45929251	45930087	0.865358	0.161111	0.847862	0.90454	0.927595	0.90101	0.952257	0.798377	0.848422	0.506304
	chr6	89209989	89214428	0.751799	0.472587	0.751886	0.762686	0.642083	0.714856	0.71072	0.771676	0.818981	0.789185
	chr6	93366721	93367983	0.97196	0.654484	0.975901	0.943987	0.965652	0.975	0.958172	0.944762	0.952782	0.980323
	chr6	107286416	107288497	0.631805	0.183159	0.325231	0.655533	0.58086	0.55137	0.32424	0.429652	0.597353	0.837472
	chr6	108221813	108222043	0.560595	0.838466	0.550612	0.918356	0.914167	0.855808	0.924235	0.867231	0.979167	0.481974
	chr6	109576297	109579827	0.827065	0.552675	0.864653	0.679072	0.848354	0.830458	0.746256	0.629205	0.826939	0.729454
	chr6	118176259	118177173	0.611722	0.28916	0.585561	0.445623	0.652653	0.507407	0.364198	0.518582	0.0175439	0.298291
	chr7	3523153	3523614	0.735372	0.22114	0.856296	0.830623	0.756407	0.696832	0.878595	0.829812	0.907666	0.829139
	chr7	12399556	12400435	0.567598	0.0915159	0.368324	0.401808	0.299294	0.723501	0.375248	0.340693	0.507098	0.486406
	chr7	18403410	18403715	0.595714	0.985027	0.940961	0.953404	0.968067	0.947222	0.935819	0.958614	0.967232	0.945024
	chr7	20847951	20848872	0.950325	0.587794	0.959443	0.975386	0.97238	0.976865	0.975514	0.982759	0.920102	0.955665
	chr7	22518401	22519963	0.675381	0.351882	0.66079	0.619062	0.593245	0.496352	0.551682	0.241756	0.580295	0.778998
	chr7	44850233	44851491	0.961782	0.652363	0.941446	0.978144	0.964613	0.981685	0.971403	0.9813	0.979393	0.928747
	chr7	45209526	45210312	0.909711	0.61711	0.859223	0.830745	0.88752	0.871368	0.90485	0.818604	0.960349	0.893548
	chr7	48062590	48070120	0.551557	0.130198	0.155513	0.278571	0.11934	0.156976	0.236111	0.238213	0.329754	0.171054
	chr7	109895838	109896262	0.981151	0.579808	0.971523	0.972884	0.952811	0.887731	0.981481	0.904862	0.982895	0.97494
	chr7	110014715	110047895	0.759275	0.497917	0.840303	0.76257	0.656165	0.74418	0.791389	0.781254	0.837785	0.814655
	chr8	897218	898052	0.907087	0.45797	0.89689	0.869721	0.938963	0.801807	0.850732	0.779016	0.812643	0.897802
	chr8	9867720	9869793	0.989189	0.584515	0.983108	0.979131	0.983753	0.975049	0.9799	0.975423	0.980739	0.977941
	chr8	70502915	70509158	0.405824	0.138802	0.149491	0.632767	0.0938469	0.395271	0.307346	0.138561	0.254322	0.155392
	chr8	74599143	74599405	0.894881	0.610867	0.942587	0.899014	0.845526	0.848335	0.90388	0.917789	0.912003	0.884473
	chr8	74736869	74737131	0.938244	0.530438	0.872552	0.908482	0.827171	0.90266	0.84989	0.949195	0.896551	0.931242
	chr8	74767675	74767951	0.810897	0.55327	0.913716	0.865939	0.827184	0.868885	0.866879	0.868763	0.876068	0.901526
	chr8	78649076	78649634	0.806252	0.522601	0.831455	0.840699	0.648382	0.829784	0.820291	0.809117	0.917622	0.866178
	chr8	85946948	85948089	0.608977	0.955166	0.680483	0.858518	0.737251	0.463304	0.965738	0.689908	0.656695	0.593847
	chr8	89375408	89376530	0.633474	0.333783	0.584124	0.58295	0.545951	0.663734	0.554881	0.593237	0.585129	0.620707
	chr8	99200229	99203600	0.809497	0.501979	0.887199	0.876681	0.695394	0.772952	0.843555	0.828868	0.875756	0.817199
	chr8	104057492	104058115	0.845119	0.243039	0.873418	0.915306	0.883058	0.797778	0.942945	0.890136	0.950572	0.872696
	chr8	104306591	104307179	0.476062	0.807168	0.454421	0.631993	0.516303	0.456326	0.541528	0.412547	0.632621	0.542414
	chr9	24551389	24553343	0.816074	0.502636	0.84414	0.829118	0.783266	0.753002	0.821526	0.848718	0.874479	0.85398
	chr9	65965634	65966722	0.712898	0.4	0.391833	0.733555	0.671429	0.664022	0.500777	0.697143	0.718952	0.314103
	chr9	70595998	70603178	0.707149	0.35638	0.892002	0.743669	0.67049	0.729377	0.762854	0.770077	0.848257	0.894596
	chr9	88593886	88599512	0.692915	0.416979	0.750698	0.724037	0.613904	0.618578	0.672169	0.684296	0.758446	0.704482
	chr9	89113434	89113716	0.965774	0.703032	0.984499	0.977737	0.985607	0.984375	0.973239	0.986867	0.991681	0.966008
	chr9	102810269	102811014	0.766256	0.327764	0.820991	0.731259	0.755806	0.704067	0.767132	0.614075	0.864004	0.507864
	chr9	105515148	105517924	0.369784	0.0291038	0.02082	0.0342411	0.0365735	0.0362659	0.0248995	0.015859	0.0161384	0.0238419
	chrX	9376556	9378212	0.346886	0.0958196	0.447387	0.496611	0.361258	0.344664	0.483114	0.254911	0.54275	0.367297
	chrX	10115002	10116614	0.311088	0.0579985	0.353808	0.332343	0.399035	0.33003	0.357865	0.0115741	0.483923	0.376165
	chrX	13809250	13810790	0.36126	0.0362319	0.446208	0.38526	0.330065	0.228477	0.366004	0.00980392	0.473653	0.487542
	chrX	18119840	18120442	0.287817	0.0133547	0.24138	0.364467	0.273481	0.199418	0.398352	0.00490196	0.357898	0.371248
	chrX	20578125	20581569	0.486495	0.0168651	0.484144	0.523397	0.297724	0.33392	0.548742	0.0270455	0.517973	0.529436
	chrX	22663369	22666410	0.406925	0.0241218	0.252224	0.290719	0.283677	0.276816	0.41841	0.0282931	0.390724	0.327525
	chrX	28712903	28714758	0.356649	0.0453174	0.444292	0.470958	0.391972	0.230558	0.484169	0.00681818	0.531646	0.494428
	chrX	32921888	32922703	0.261224	0	0.288042	0.351031	0.204455	0.315057	0.385366	0	0.303592	0.385533
	chrX	33285215	33290107	0.455298	0.0305906	0.393047	0.373419	0.377434	0.281071	0.466241	0.0270116	0.514213	0.446476
	chrX	34101998	34102786	0.312995	0.003663	0.41001	0.390611	0.340795	0.30291	0.513796	0.0149295	0.413399	0.503109
	chrX	39063701	39064616	0.313111	0.00327381	0.49463	0.273167	0.434682	0.31493	0.295799	0.0070311	0.553124	0.491996
	chrX	39613045	39614298	0.348736	0.0413333	0.387051	0.387597	0.225436	0.111111	0.386977	0.00769231	0.405171	0.507082
	chrX	39779912	39782514	0.356834	0.0245976	0.406383	0.390173	0.312063	0.25067	0.40201	0.022314	0.425205	0.432142
	chrX	40417608	40418091	0.307255	0	0.407189	0.40446	0.245052	0.35	0.444073	0.0211111	0.356161	0.466711
	chrX	47751332	47752075	0.266019	0.00574713	0.213666	0.227223	0.121089	0.246314	0.221338	0.0150702	0.291196	0.259308
	chrX	51117509	51120012	0.462726	0	0.463153	0.445076	0.414343	0.41636	0.430857	0.00735294	0.401613	0.334872
	chrX	59650598	59651506	0.521218	0	0.474375	0.295495	0.461106	0.407692	0.402337	0.0357143	0.659125	0.573308
	chrX	59769703	59770280	0.404148	0.0270833	0.331302	0.457408	0.32162	0.389912	0.386589	0.0386364	0.458679	0.489287
	chrX	59992176	59993066	0.284772	0.00882353	0.413079	0.366221	0.347162	0.272876	0.371711	0.00625	0.444444	0.446848
	chrX	62456686	62457535	0.378561	0.019872	0.368449	0.361675	0.299801	0.383374	0.415511	0.0155019	0.39132	0.311108
	chrX	84032819	84033455	0.891879	0.462238	0.924495	0.942441	0.866083	0.830645	0.935473	0.958797	0.92584	0.944204
	chrX	84070294	84071072	0.788763	0.496321	0.91679	0.801184	0.776316	0.819929	0.773321	0.855938	0.764323	0.857232
	chrX	86188828	86190864	0.337864	0	0.347038	0.535275	0.228452	0.338795	0.662396	0.0168835	0.277776	0.265849
	chrX	90149248	90151000	0.392654	0.072606	0.338239	0.59205	0.362088	0.403877	0.53437	0.0284715	0.599637	0.384088
	chrX	92232805	92233348	0.279712	0.0102041	0.357838	0.300229	0.21576	0.435498	0.374826	0.0102041	0.442555	0.357525
	chrX	92646681	92647870	0.306428	0	0.335538	0.309537	0.262179	0.489991	0.520588	0.0127018	0.340819	0.361497
	chrX	100087409	100106292	0.751462	0.500092	0.825319	0.783508	0.646825	0.719741	0.765221	0.743646	0.811759	0.79492
	chrX	102589728	102590620	0.278546	0.0107866	0.294752	0.30029	0.234095	0.169461	0.431432	0.0165163	0.313045	0.336902
	chrX	126939252	126939913	0.294685	0.0331236	0.344734	0.390407	0.3025	0.291667	0.420277	0.013986	0.421688	0.446187
	chrX	131587349	131588521	0.363944	0.0591146	0.342494	0.484293	0.391442	0.407432	0.484656	0.0182005	0.407698	0.423943
	chrX	133866294	133867498	0.283475	0.0123784	0.144882	0.260078	0.250986	0.177073	0.256716	0.00847953	0.434383	0.280636
	chr10	6942376	6942702	0.608342	0.596465	0.311653	0.443608	0.721717	0.688889	0.735351	0.450835	0.375626	0.0567784
	chr11	660720	660991	0.660698	0.711851	0.954135	0.76837	0.739551	0.697327	0.737134	0.80631	0.800029	0.889008
	chr11	106201942	106202677	0.614253	0.364215	0.910887	0.749309	0.920762	0.819444	0.886912	0.776588	0.902188	0.866071
	chr11	106248789	106249028	0.841576	0.699592	0.424064	0.767248	0.84637	0.796086	0.661606	0.821818	0.853886	0.372844
	chr12	25997067	25997632	0.511041	0.399174	0.117523	0.485737	0.420612	0.288043	0.369145	0.190386	0.28676	0.223009
	chr12	90169066	90169462	0.689666	0.553642	0.287458	0.594828	0.73435	0.82963	0.75919	0.803689	0.920697	0.307459
	chr12	90476029	90478653	0.711048	0.857241	0.369612	0.808276	0.640834	0.84483	0.764375	0.742461	0.869276	0.630404
	chr13	51370152	51371958	0.283934	0.29874	0.0240263	0.409805	0.274796	0.231428	0.381865	0.20999	0.404111	0.258723
	chr15	81736953	81738204	0.329941	0.374323	0.63269	0.460224	0.790952	0.493963	0.683844	0.387992	0.625671	0.641264
	chr15	81794217	81796438	0.95891	0.972436	0.508259	0.969758	0.981854	0.90024	0.969236	0.979685	0.974891	0.608583
	chr16	47745672	47747181	0.735839	0.682376	0.403249	0.846438	0.452426	0.817733	0.909785	0.64475	0.965565	0.386449
	chr16	50596591	50596967	0.00337838	0.0796505	0.288381	0.123316	0.0135696	0.0192308	0.0325384	0.0627667	0.0487928	0.135812
	chr16	52296773	52298200	0.526872	0.567262	0.243634	0.605203	0.506786	0.310339	0.743102	0.404416	0.806427	0.548034
	chr16	81554970	81555335	0.331457	0.275572	0.0648618	0.352971	0.234978	0.341786	0.3331	0.156424	0.400966	0.11694
	chr17	4675197	4676648	0.114184	0.144057	0.407466	0.398267	0.657186	0.353362	0.435103	0.584192	0.260386	0.614815
	chr17	71528093	71528520	0.903568	0.663415	0.560652	0.887479	0.932834	0.845455	0.70697	0.657778	0.807781	0.438295
	chr17	74115713	74121157	0.794485	0.681005	0.305935	0.770437	0.46511	0.320902	0.879093	0.427987	0.648713	0.34078
	chr17	74831234	74833643	0.924799	0.878262	0.656891	0.869914	0.893019	0.937384	0.925743	0.872497	0.938191	0.634769
	chr17	74834739	74844390	0.535311	0.315833	0.151528	0.115593	0.0705785	0.105149	0.0467096	0.158313	0.127369	0.2241
	chr18	13257914	13258922	0.707718	0.509541	0.347963	0.9169	0.806397	0.797549	0.857672	0.749552	0.968067	0.342091
	chr18	14532459	14533699	0.0624359	0.0512266	0.34214	0.0150376	0.503672	0.176107	0.622024	0.0541872	0.00985222	0.337369
	chr18	51656817	51657143	0.76583	0.728582	0.509512	0.816893	0.664911	0.717014	0.740916	0.742947	0.944413	0.577517
	chr19	38563545	38564840	0.546949	0.545455	0.271315	0.788496	0.152045	0.257229	0.672752	0.212207	0.862272	0.472665
	chr19	39229236	39230361	0.143446	0.207874	0.581747	0.162197	0.0704881	0.0714286	0.0789479	0.104296	0.191944	0.618797
	chr2	136481581	136483148	0.151721	0.25615	0.542751	0.251854	0.101549	0.378431	0.387688	0.22042	0.0601684	0.508323
	chr22	49532354	49533343	0.10653	0.0252423	0.449215	0.283832	0.0990918	0.235859	0.305682	0.119443	0.23789	0.396746
	chr23	45504410	45505122	0.059324	0.0539859	0.36772	0.114026	0.0721558	0.0533333	0.104886	0.217589	0.11336	0.491958
	chr23	50090499	50091730	0.793667	0.914534	0.466573	0.779374	0.870882	0.505651	0.582683	0.61616	0.967434	0.288114
	chr23	51399308	51400990	0.794462	0.944461	0.365931	0.676784	0.827279	0.777745	0.898524	0.58439	0.918566	0.24084
	chr23	51540857	51541160	0.881872	0.795655	0.389312	0.645	0.68355	0.440972	0.796734	0.303846	0.92421	0.299048
	chr24	35875006	35875360	0.591861	0.392398	0.860575	0.765041	0.592716	0.744685	0.598375	0.834436	0.825629	0.761597
	chr24	61912762	61913283	0.700143	0.515663	0.266525	0.775941	0.645026	0.8	0.896307	0.683517	0.919154	0.20433
	chr25	10992582	10992836	0.919001	0.704482	0.453646	0.936354	0.987943	0.96	0.911111	0.746832	0.951537	0.507323
	chr26	49524906	49525111	0.911571	0.914216	0.64085	0.938131	0.937303	0.94	0.888847	0.849989	0.922791	0.566141
	chr27	32796283	32798037	0.742615	0.636922	0.282994	0.63732	0.251343	0.586027	0.666569	0.421489	0.803588	0.400621
	chr28	11349813	11372232	0.686096	0.902089	0.949107	0.875	0.825458	0.760344	0.828125	0.951623	0.929947	0.951169
	chr29	45515379	45519618	0.279989	0.24359	0.0100687	0.00677778	0.00465116	0.489899	0.00909091	0.0170522	0.0167647	0.0149837
	chr29	49254467	49256568	0.826705	0.813894	0.497748	0.778028	0.682564	0.809876	0.868737	0.477683	0.963265	0.806818
	chr29	49452580	49454378	0.392223	0.366635	0.659884	0.681425	0.72169	0.778891	0.850148	0.249332	0.876996	0.292932
	chr29	49471865	49472243	0.605413	0.637873	0.227259	0.210554	0.659868	0.234432	0.343803	0.263714	0.0253264	0.298297
	chr3	1049184	1049390	0.472824	0.537821	0.725141	0.700423	0.55119	0.616972	0.702387	0.614435	0.655043	0.582195
	chr3	118936448	118937475	0.678903	0.535031	0.378244	0.681697	0.523152	0.51953	0.857473	0.36313	0.965875	0.766683
	chr3	119347480	119348392	0.748458	0.702381	0.277056	0.465579	0.558321	0.753035	0.928391	0.774214	0.61603	0.176499
	chr4	114515509	114517437	0.59865	0.647951	0.956857	0.951019	0.930338	0.889407	0.973534	0.864324	0.978196	0.93474
	chr4	114572470	114573120	0.715544	0.640084	0.446577	0.692949	0.355864	0.567661	0.87162	0.39973	0.85711	0.505398
	chr5	104224534	104225625	0.0223623	0.015674	0.355975	0.236187	0.0191283	0.120833	0.583257	0.17919	0.0151121	0.454731
	chr6	107119133	107119772	0.939912	0.790266	0.432904	0.881355	0.943242	0.983333	0.929915	0.816613	0.958293	0.777778
	chr7	4263947	4266167	0.590071	0.360132	0.215546	0.595152	0.349958	0.528556	0.660285	0.37423	0.727009	0.351845
	chr7	22560117	22561996	0.514247	0.567717	0.979266	0.961048	0.981393	0.561111	0.956474	0.924399	0.985185	0.736842
	chr9	103668428	103668654	0.945335	0.982469	0.586446	0.935517	0.961812	0.955604	0.961329	0.978388	0.922762	0.699826
	chr9	104967820	104968146	0.409851	0.567437	0.782792	0.879589	0.968463	0.358844	0.585344	0.622903	0.978508	0.869366
	chrX	3968418	3970162	0.198725	0	0.494321	0.150163	0.304924	0.186793	0.279604	0	0.496597	0.632716
	chr11	100966932	100974393	0.0245536	0.019645	0.0411962	0.380634	0.035449	0	0.181743	0.019808	0.294564	0.0540885
	chr13	84030114	84032300	0.0188889	0.0727997	0.015377	0.348344	0.0235119	0.0361111	0.0842147	0.0160714	0.331549	0.0771265
	chr16	7445729	7446323	0.0610709	0.0801282	0.152321	0.360037	0.0519895	0.0447625	0.250214	0.0645397	0.277638	0.12706
	chr17	73755951	73756162	0.619643	0.692842	0.770567	0.888354	0.729915	0.801399	0.959228	0.913023	0.960905	0.78347
	chr19	23650961	23659524	0.378467	0.174908	0.169016	0.0807137	0.425681	0.208637	0.348436	0.159271	0.0453518	0.251922
	chr19	35040390	35042895	0.0126488	0.00765848	0.00858374	0.306871	0.00549853	0.0235527	0.00899922	0.00518889	0.28653	0.00574534
	chr19	35251485	35252947	0.288283	0.237442	0.200379	0.599787	0.326795	0.0833333	0.686193	0.129119	0.949636	0.299162
	chr19	37171489	37171963	0.142189	0.198824	0.10461	0.392022	0.0946001	0.274603	0.18712	0.0376341	0.679309	0.14297
	chr20	65961440	65962938	0.0775131	0.0664279	0.139892	0.385894	0.0614316	0.391818	0.215148	0.172043	0.359861	0.273653
	chr22	50638130	50638844	0.186355	0.371042	0.205944	0.574456	0.840748	0.433333	0.658084	0.623994	0.802214	0.217251
	chr25	26847323	26848300	0.389181	0.173913	0.335073	0.718615	0.261905	0.457955	0.956169	0.280458	0.97619	0.275824
	chr25	42194598	42195096	0.257306	0.496279	0.179102	0.511574	0.223937	0.590643	0.650108	0.224447	0.923409	0.158249
	chr26	49521648	49521928	0	0	0.047619	0.484894	0.0454545	0.166667	0.05	0	0.439935	0.4875
	chr29	46162633	46163556	0.441793	0.342725	0.672837	0.865202	0.215198	0.589678	0.81518	0.454153	0.979752	0.774985
	chr3	2019051	2019930	0.334923	0.111111	0.167251	0.612148	0.85744	0.0874074	0.371795	0.0480492	0.59375	0.242622
	chr3	51100672	51107624	0.0785281	0.105612	0.0368304	0.432556	0.0409724	0.116071	0.657875	0.048006	0.83799	0.0720196
	chr5	108959197	108959434	0.468395	0.228033	0.361957	0.107525	0.354652	0.25604	0.226404	0.306111	0.0492858	0.399403
	chr7	13613813	13614352	0.447516	0.293969	0.409316	0.748678	0.393334	0.4875	0.686226	0.459121	0.970352	0.391523
	chr7	13673451	13676261	0.177918	0.240409	0.173392	0.484167	0.247	0.404915	0.352375	0.648141	0.875505	0.18288
	chr7	20566864	20569338	0.401709	0.395098	0.466225	0.673527	0.418974	0.347222	0.706824	0.586243	0.77951	0.222181
	chr9	87840959	87841878	0.222531	0.206061	0.0930952	0.588057	0.171691	0.093287	0.655556	0.11646	0.415584	0.270956
	chr10	26054249	26056810	0.903581	0.740758	0.72214	0.915685	0.622949	0.763636	0.936321	0.763072	0.970303	0.858336
	chr10	81675707	81679184	0.032831	0.0512775	0.0224887	0.0891216	0.589378	0.00819783	0.0172185	0.0151548	0.0517339	0.0195867
	chr11	94518824	94519776	0.0527199	0.103895	0.0410341	0.131967	0.501252	0.0743056	0.328239	0.0550638	0.128296	0.108946
	chr11	103669780	103672534	0.683846	0.597283	0.914625	0.905956	0.938511	0.654151	0.940531	0.938575	0.976541	0.891964
	chr12	80691975	80693688	0.0406389	0.0780806	0.017265	0.0490196	0.381608	0	0.0212121	0.015873	0.0142249	0.0137037
	chr13	23854003	23856176	0.0058171	0.00296443	0.233431	0.0109903	0.276569	0.1375	0.010102	0.0162787	0.0322549	0.454403
	chr13	79958011	79959020	0.110828	0.343947	0.343378	0.243094	0.557406	0.472826	0.817614	0.211888	0.825477	0.330436
	chr15	46287411	46288730	0.0839427	0.133192	0.174532	0.286559	0.389243	0.198022	0.240067	0.0532065	0.639302	0.366687
	chr16	79556190	79556471	0.503728	0.527241	0.554424	0.691716	0.776739	0.705587	0.811318	0.494066	0.98074	0.594295
	chr18	1479286	1479574	0.892747	0.942663	0.880667	0.862803	0.630519	0.886616	0.838081	0.98	0.644374	0.955087
	chr18	62521024	62521717	0.0403609	0.0549213	0.0783576	0.141645	0.442377	0.19625	0.0678836	0.188946	0.127186	0.0923064
	chr18	63176975	63177546	0.52889	0.725484	0.752338	0.569546	0.822379	0.832108	0.740142	0.666313	0.492373	0.463476
	chr19	39812069	39812995	0.0723039	0.112355	0.208263	0.236991	0.486508	0.374826	0.0165067	0.104941	0.0414881	0.297834
	chr2	20775852	20777155	0.559766	0.538073	0.59359	0.689156	0.234375	0.219048	0.714286	0.333333	0.494668	0.633275
	chr2	20790227	20791131	0.348956	0.345477	0.126033	0.219317	0.0385128	0.104167	0.24558	0.0895609	0.171403	0.216901
	chr20	71832546	71832826	0.803801	0.821002	0.703902	0.793263	0.434704	0.872391	0.897785	0.85639	0.972527	0.668691
	chr22	39065273	39065797	0.0889493	0.0348119	0.0439237	0.112673	0.627538	0.0419643	0.132403	0.0355823	0.160612	0.0554405
	chr23	15623209	15624438	0.265461	0.109998	0.0654336	0.312076	0.721092	0.309176	0.356235	0.168106	0.974691	0.271801
	chr25	34847547	34848219	0.133879	0.073985	0.0306151	0.184213	0.468583	0.0370932	0.260967	0.0313853	0.3247	0.0559065
	chr26	47536442	47539225	0.290756	0.0875371	0.0456574	0.0962017	0.0370817	0.10709	0.0845737	0.0642055	0.167816	0.0282489
	chr26	48025689	48026107	0.30109	0.0867839	0.0725691	0.0595032	0.0475475	0.120788	0.0305944	0.0863649	0.105091	0.118331
	chr26	48424247	48424973	0.824255	0.593853	0.791504	0.755975	0.268753	0.927778	0.764613	0.637324	0.771813	0.581569
	chr29	44438760	44439632	0.541272	0.393144	0.336391	0.656447	0.139015	0.375	0.728066	0.655098	0.987237	0.337458
	chr29	49447796	49448180	0.953846	0.9689	0.967275	0.969334	0.661171	0.876736	0.962887	0.966841	0.962689	0.982865
	chr29	50263467	50263672	0.539835	0.726476	0.615226	0.722762	0.853688	0.614706	0.830767	0.734868	0.974955	0.804511
	chr29	51281966	51282850	0.295387	0.198752	0.153509	0.405192	0.633838	0.686364	0.415143	0.179097	0.324621	0.248435
	chr5	26156988	26158677	0.451268	0.292157	0.200778	0.235204	0.0277649	0.200617	0.180834	0.242079	0.194517	0.293678
	chr5	107607276	107608325	0.22397	0.211843	0.351476	0.285339	0.581357	0.480808	0.531368	0.118985	0.342765	0.213602
	chr5	117825041	117826310	0.886918	0.90202	0.69246	0.867031	0.326968	0.854837	0.866615	0.854949	0.86961	0.84216
	chr5	119863102	119864095	0.136096	0.254167	0.217342	0.295601	0.4961	0.0262238	0.60799	0.248746	0.942717	0.0736619
	chr7	13419289	13420136	0.181565	0.0269526	0.0749081	0.12861	0.680506	0.513393	0.154427	0.0832039	0.0792411	0.00809885
	chr11	11313192	11315775	0.184955	0.0690739	0.00907303	0.0134599	0.0170669	0.449895	0.170625	0.00657407	0.0294204	0.124703
	chr12	88664238	88669773	0.293811	0.154857	0.325463	0.268034	0.280799	0.583527	0.0349949	0.262435	0.308165	0.252704
	chr13	23643964	23646137	0.0116311	0.00757576	0.0182981	0.00537634	0	0.340701	0.00833333	0.0229045	0.0131579	0.018018
	chr16	81420723	81421341	0.137058	0.00324675	0.030303	0.00892857	0.00952381	0.568655	0.00857143	0.0119048	0.00840336	0.0184332
	chr17	3826292	3826924	0.444688	0.294851	0.202201	0.403389	0.295732	0.116667	0.642483	0.261931	0.305014	0.293215
	chr17	65417847	65418192	0.84178	0.814207	0.808669	0.717482	0.863889	0.585648	0.732573	0.664231	0.957937	0.838315
	chr17	73437412	73439345	0.19795	0.0629101	0.0909372	0.175224	0.084934	0.602778	0.205128	0.0486128	0.0539761	0.401377
	chr17	73689489	73689879	0.708333	0.894943	0.890023	0.92132	0.946859	1	0.930101	0.964179	0.963492	0.913432
	chr18	62391419	62396572	0.0341512	0.0597264	0.0412517	0.0514949	0.0361005	0.329354	0.0161352	0.0387442	0.0430106	0.0358692
	chr18	62474102	62478488	0.0192482	0	0.020348	0.0118464	0.0189584	0.686905	0.01861	0.0251852	0.0228671	0.00362319
	chr18	65979101	65981395	0.0265555	0.0247899	0.0425501	0.0520736	0.0377035	0.291929	0.0160779	0.0137446	0.0835017	0.0306146
	chr19	44782639	44784330	0.783485	0.667115	0.555992	0.90318	0.839838	0.47534	0.866657	0.765737	0.946348	0.575501
	chr2	115790823	115795779	0.00856217	0.0356169	0.00838509	0.0376663	0.0132022	0.481481	0.0126482	0.0266375	0.0222127	0.00874184
	chr20	71235020	71247682	0.292348	0.195238	0.48176	0.310497	0.491341	0.863715	0.0179716	0.477993	0.496112	0.425117
	chr20	71262658	71267319	0.146958	0.179419	0.155935	0.0291982	0.171944	0.433647	0.0156487	0.162327	0.18379	0.154338
	chr20	71424511	71432208	0.652395	0.714286	0.811483	0.774557	0.83	0.913789	0.6	0.644436	0.772473	0.600874
	chr21	68908228	68912382	0.0262151	0.019402	0.00861578	0.00604509	0.0140275	0.290769	0.00988436	0.00446429	0.00507378	0.00294872
	chr22	61291732	61292605	0.0971429	0	0.0654971	0.0142857	0.175	0.397222	0.0461538	0.02	0.0745455	0
	chr23	52303466	52304998	0.182378	0.122303	0.179786	0.185091	0.251237	0.483278	0.221849	0.138812	0.238472	0.128242
	chr24	42021678	42022094	0.0344828	0.273154	0.0181818	0.0378623	0.0538462	0.520833	0.025	0.04	0.0468085	0.022381
	chr24	61274512	61275468	0.794697	0.665171	0.607639	0.861555	0.902183	0.514225	0.966931	0.63378	0.967995	0.646304
	chr24	62667659	62669129	0.00955166	0.0244753	0.101014	0.0295567	0.074429	0.302868	0.124411	0.0290205	0.0604497	0.0530115
	chr25	1111403	1113650	0.00697397	0.0281123	0.01193	0.0248146	0.0293956	0.328671	0.013483	0.0128097	0.0324291	0.0298151
	chr25	16974430	16976843	0.0821334	0.0688988	0.0937197	0.0851844	0.084333	0.384615	0.0946431	0.0888996	0.093096	0.0462752
	chr29	49213911	49215860	0.521064	0.633416	0.532271	0.503397	0.541396	0.975913	0.520641	0.523408	0.525965	0.522018
	chr3	21600277	21601057	0.464002	0.221996	0.234013	0.340028	0.378066	0.192361	0.143391	0.128553	0.345597	0.198329
	chr4	4494289	4496008	0.464583	0.371092	0.422976	0.453157	0.345395	0.197917	0.165986	0.304291	0.321163	0.304762
	chr5	117072927	117073776	0.0495433	0.0443765	0.0260063	0.0590118	0.0217438	0.346154	0.0405139	0.054198	0.110437	0.0306705
	chr5	119833991	119834980	0.878752	0.820985	0.858764	0.889502	0.955826	0.563368	0.838743	0.737462	0.918071	0.914106
	chr5	121175399	121182074	0.265111	0.141911	0.253731	0.19939	0.307456	0.561237	0.197906	0.27411	0.325556	0.339814
	chr6	107922662	107927483	0.356032	0.181384	0.396209	0.353836	0.364927	0.0470238	0.407242	0.228097	0.406776	0.246466
	chr7	32047238	32048908	0.141318	0.199504	0.0559558	0.128554	0.0534035	0.456345	0.141797	0.433195	0.0856809	0.131872
	chr7	44716503	44718844	0.0162907	0.0237603	0.0186536	0.0125926	0.00695652	0.279762	0.0180556	0.0124459	0.0123951	0.00724612
	chr8	65341442	65342162	0.123889	0.230983	0.134977	0.363828	0.0465298	0.420912	0.445116	0.119353	0.386919	0.137701
	chr8	67921299	67922126	0.196078	0.0167411	0.0388889	0.0295815	0.0353535	0.569231	0.044139	0.0109127	0.0328863	0.0808502
	chr8	112835622	112836636	0.521707	0.517556	0.719931	0.694534	0.66918	0.774109	0.826284	0.62434	0.790534	0.564521
	chr1	153897417	153897689	0.456959	0.396931	0.500589	0.691628	0.667375	0.707295	0.763718	0.553445	0.709978	0.303614
	chr12	76921337	76922154	0.148186	0.124804	0.206095	0.337969	0.166832	0.081044	0.540443	0.113648	0.859307	0.0846061
	chr13	41910853	41915496	0.11777	0.0612636	0.0412287	0.202144	0.0630682	0.0210399	0.398355	0.244388	0.255684	0.0715762
	chr13	54295336	54296966	0.110613	0.349507	0.133899	0.134488	0.13065	0.0978316	0.541664	0.0808982	0.134588	0.070172
	chr14	3626482	3626878	0.570303	0.764286	0.746288	0.799691	0.778042	0.733333	0.890278	0.871837	0.950556	0.708827
	chr15	57326581	57327021	0.0561996	0.107845	0.04351	0.160368	0.0780351	0.243687	0.38009	0.0435282	0.108393	0.175004
	chr16	47759617	47761697	0.0765185	0.145166	0.00607674	0.244892	0.0180206	0.14881	0.76294	0.00825893	0.639984	0.0388258
	chr16	51236325	51237491	0.324681	0.340737	0.200966	0.541423	0.380577	0.313651	0.664844	0.552875	0.811988	0.127773
	chr16	55478833	55480352	0.559932	0.559771	0.434703	0.604186	0.506933	0.643614	0.847625	0.413743	0.630918	0.523001
	chr16	81618717	81619065	0.855229	0.768519	0.743855	0.673975	0.756944	0.883681	0.552782	0.776211	0.769987	0.774727
	chr17	70725313	70728148	0.072547	0.197231	0.0430665	0.24802	0.0251453	0.052794	0.381652	0.0244376	0.29497	0.0433633
	chr18	13825139	13826868	0.410596	0.416245	0.428535	0.593274	0.389065	0.541536	0.789479	0.335902	0.892807	0.430482
	chr18	64098528	64099837	0.0678939	0.0427245	0.0469207	0.224372	0.03125	0.0524691	0.430944	0.0429293	0.413227	0.100637
	chr19	22408534	22409068	0.0656505	0.107441	0.0305946	0.19154	0.071644	0.224026	0.496505	0.0244476	0.336469	0.0236467
	chr19	28154616	28157336	0.528509	0.333316	0.539784	0.755755	0.474873	0.390873	0.787383	0.428232	0.919902	0.71993
	chr19	32425709	32428439	0.0825201	0.262037	0.0913966	0.245568	0.0524675	0.0599415	0.497076	0.0504717	0.168162	0.149883
	chr22	15159934	15160408	0.360557	0.200132	0.183632	0.436025	0.189894	0.245637	0.626521	0.0931467	0.852663	0.166667
	chr22	52813879	52815116	0.38214	0.516698	0.466194	0.583771	0.428007	0.296131	0.845452	0.150577	0.873328	0.630306
	chr23	48875319	48879323	0.0641603	0.0983475	0.245481	0.245664	0.0484396	0.20965	0.434293	0.0449449	0.300604	0.326883
	chr23	51054899	51055953	0.849351	0.676019	0.74507	0.674093	0.612787	0.8	0.558561	0.875505	0.343557	0.742804
	chr25	2499703	2500186	0.0723976	0.0550053	0.0686475	0.224999	0.0994924	0.137746	0.370125	0.0652558	0.322873	0.0806924
	chr25	4168490	4168731	0.926404	0.854599	0.854394	0.897836	0.929328	0.772917	0.669294	0.889799	0.950821	0.918102
	chr26	51408097	51409772	0.0413713	0.205073	0.0246107	0.0604353	0.071979	0.025493	0.325968	0.0223296	0.0809799	0.0250641
	chr27	32683015	32685902	0.0124631	0.0165289	0.0797585	0.0954286	0.0333862	0.246317	0.358428	0.0103528	0.150795	0.0590536
	chr28	42235557	42236125	0.304074	0.10391	0.279155	0.335882	0.42722	0.522222	0.554182	0.344192	0.362585	0.375892
	chr29	5649484	5650253	0.0415791	0.031035	0.0915682	0.128247	0.069571	0.0546875	0.507937	0.0354526	0.224253	0.0792431
	chr5	117089390	117091036	0.219935	0.217232	0.123486	0.456456	0.0437798	0.163368	0.738177	0.580719	0.920523	0.137345
	chr7	73671590	73672478	0.150906	0.0417508	0.113553	0.347489	0.0393647	0.01	0.833333	0.00925926	0.343047	0.259203
	chr8	42800776	42801150	0.653123	0.550794	0.748522	0.802359	0.515321	0.641106	0.923295	0.513575	0.975143	0.894792
	chr9	18720363	18720640	0.556254	0.63501	0.721855	0.691692	0.747075	0.546825	0.820424	0.409332	0.717356	0.670275
	chrX	11966616	11967998	0.472995	0.245928	0.451195	0.693316	0.448312	0.441109	0.777273	0.346465	0.766592	0.498566
	chrX	18187992	18190011	0.270161	0.102222	0.334081	0.39621	0.15787	0.458333	0.529574	0.0263158	0.421468	0.378051
	chrX	23191566	23193076	0.285812	0.0494357	0.308127	0.444173	0.264743	0.268405	0.657887	0.0402778	0.397602	0.312704
	chr1	136960534	136961868	0.0126378	0.0147059	0.01628	0.0146959	0	0	0	0.296398	0.00851371	0.0210227
	chr10	101895165	101895813	0.695016	0.470317	0.568118	0.69898	0.782682	0.753538	0.719005	0.431229	0.776127	0.703945
	chr11	103464894	103466820	0.909738	0.837531	0.813342	0.923627	0.92133	0.793519	0.928513	0.530139	0.989286	0.882661
	chr15	82117278	82118099	0.655315	0.477536	0.484474	0.489298	0.790394	0.711404	0.589573	0.362675	0.553677	0.12857
	chr17	55935693	55935958	0.696362	0.823177	0.76372	0.634554	0.5523	0.635684	0.674968	0.261243	0.840686	0.842678
	chr18	65925830	65927034	0.514444	0.32663	0.370085	0.528458	0.557368	0.737001	0.531423	0.218196	0.828664	0.690575
	chr19	8922278	8922766	0.859241	0.76047	0.859938	0.884806	0.820247	0.832553	0.788134	0.601469	0.931303	0.814077
	chr19	63555673	63556117	0.63431	0.876797	0.765952	0.702391	0.543452	0.75	0.793336	0.382192	0.680344	0.874805
	chr20	62725085	62725800	0.539942	0.662075	0.454678	0.549386	0.439014	0.294444	0.752226	0.16769	0.982005	0.206654
	chr25	313370	314071	0.924224	0.972273	0.768763	0.938088	0.838584	0.862108	0.937628	0.645896	0.971197	0.905308
	chr29	44400127	44400954	0.339651	0.266841	0.0979493	0.410375	0.222706	0.229437	0.552888	0.0780007	0.537245	0.220468
	chr7	45509871	45510345	0.416055	0.353199	0.430374	0.447094	0.443651	0.361301	0.641943	0.113804	0.94596	0.598844
	chrX	24102854	24113627	0.280073	0.0835662	0.255936	0.420444	0.298074	0.274658	0.370373	0.0227224	0.477654	0.363596
	chrX	62881472	62883021	0.275019	0.037037	0.20969	0.2048	0.224187	0.208099	0.318674	0.00320513	0.357812	0.284229
	chr1	83441140	83443235	0.0194957	0.00638787	0.128573	0.0145702	0.186901	0.0319795	0.00816945	0.15287	0.305265	0.267106
	chr1	125497594	125499340	0.678097	0.544922	0.881644	0.790273	0.748023	0.678387	0.860584	0.864876	0.935346	0.82646
	chr10	201732	202498	0.196253	0.130003	0.19284	0.29348	0.240867	0.0991162	0.421641	0.0934066	0.467056	0.182332
	chr11	1010593	1010882	0.646943	0.754276	0.414354	0.761578	0.721415	0.8073	0.857678	0.699765	0.956352	0.605486
	chr11	1990696	1991355	0.107594	0.132917	0.0803196	0.297623	0.206605	0.207176	0.334592	0.047354	0.611703	0.14052
	chr11	2221961	2223549	0.0653483	0.0545327	0.137174	0.266925	0.0525458	0.118013	0.298784	0.0736378	0.473724	0.0707282
	chr11	27263074	27265095	0.042825	0.0285288	0.0597044	0.140278	0.0356804	0.00490196	0.158644	0.0180282	0.302885	0.0711861
	chr11	78269979	78276038	0.0545685	0.0532335	0.0606436	0.206919	0.0127037	0.0296537	0.0836855	0.0181324	0.364641	0.0625098
	chr11	98996578	98997908	0.603009	0.633838	0.425794	0.616667	0.55	0.766515	0.818182	0.504821	0.282618	0.592593
	chr11	101128216	101128684	0.803198	0.948801	0.72016	0.714201	0.950036	0.820426	0.91867	0.794109	0.173768	0.807382
	chr12	10935233	10941982	0.192016	0.108615	0.255184	0.428569	0.306131	0.0872336	0.321085	0.138927	0.486012	0.218141
	chr14	30805489	30806535	0.0431941	0.100483	0.0488276	0.212669	0.0339844	0.0507353	0.189829	0.0109339	0.297599	0.0574119
	chr17	74097596	74098294	0.0968056	0.0516474	0.0278439	0.237631	0.0323342	0.046055	0.144841	0.0739454	0.458995	0.058735
	chr18	57092084	57092864	0.509933	0.637297	0.541198	0.717553	0.412158	0.67062	0.712905	0.484494	0.77694	0.925655
	chr18	58035356	58036091	0.140578	0.155134	0.133516	0.247428	0.0990842	0.151808	0.337311	0.0389813	0.484551	0.232543
	chr19	18823793	18824673	0.109757	0.102048	0.0756381	0.160872	0.169019	0.16337	0.105961	0.0670356	0.361996	0.0854666
	chr19	23624448	23624669	0.571999	0.8134	0.547135	0.655689	0.340053	0.425595	0.783642	0.588806	0.985027	0.626048
	chr19	35878068	35878537	0.0136782	0.0865136	0.103151	0.194018	0.0816354	0.0794872	0.053123	0.0209341	0.387003	0.201232
	chr19	51542170	51542910	0.19093	0.0853766	0.0601723	0.358033	0.0672303	0.0461813	0.250905	0.0272449	0.570156	0.0613288
	chr19	54716793	54717042	0.0233589	0.13744	0.0405898	0.187126	0.0456597	0.125279	0.161746	0.0409888	0.298942	0.0579285
	chr2	20760174	20761570	0.0535499	0.0797564	0.0761456	0.226492	0.0183199	0.0419481	0.163254	0.0124266	0.322256	0.0905225
	chr20	70166135	70166882	0.0717812	0.0831915	0.0553264	0.209452	0.0792183	0.1875	0.27538	0.0119728	0.337688	0.0499914
	chr21	1745695	1746377	0.155351	0.0415783	0.280779	0.241116	0.140177	0.132812	0.302328	0.0632546	0.413227	0.164304
	chr21	4406808	4408305	0.0244374	0.0584469	0.0349699	0.201115	0.015398	0.0187271	0.131878	0.0271812	0.287224	0.054735
	chr22	59966197	59968000	0.508999	0.449281	0.487279	0.444497	0.564483	0.434715	0.508464	0.557811	0.189317	0.519323
	chr22	61042186	61042562	0.929469	0.926995	0.937204	0.885963	0.946617	0.831002	0.813943	0.981481	0.652867	0.954181
	chr24	58746321	58753028	0.0623365	0.0678996	0.0518892	0.240275	0.0601842	0.0409359	0.225658	0.0199805	0.321442	0.0974065
	chr25	282510	282914	0.907702	0.946345	0.848572	0.755211	0.868984	0.814815	0.73925	0.834983	0.621922	0.880164
	chr26	21448765	21449547	0.11434	0.0979021	0.116221	0.306014	0.110039	0.129869	0.24732	0.0492038	0.383526	0.138402
	chr26	22937610	22938215	0.257933	0.174326	0.140276	0.442135	0.0487996	0.0100358	0.231544	0.0504572	0.615323	0.237027
	chr29	33161984	33165237	0.0123626	0.0594044	0.0539773	0.0613997	0.01875	0.101543	0.0441816	0.0270433	0.274173	0.186594
	chr29	44484305	44485048	0.704219	0.580858	0.736291	0.585611	0.816521	0.819457	0.644005	0.872969	0.0272791	0.648984
	chr29	46571228	46572332	0.282144	0.106893	0.324418	0.209545	0.187922	0.279652	0.280043	0.204182	0.0110363	0.486474
	chr3	16142642	16144379	0.125174	0.0922537	0.082268	0.220111	0.120242	0.0925615	0.161384	0.0739899	0.405896	0.0333897
	chr3	105782497	105782842	0.396122	0.365812	0.438688	0.207196	0.328214	0.392371	0.511091	0.161322	0.0899227	0.493621
	chr4	103647614	103648129	0.0840006	0.0926802	0.0864761	0.170884	0.189397	0.170387	0.204713	0.0598159	0.347379	0.29861
	chr4	103657243	103657690	0.170709	0.13681	0.145065	0.302812	0.0968058	0.149542	0.328537	0.0822997	0.526175	0.228998
	chr5	26251264	26252263	0.0959779	0.056286	0.0448613	0.198829	0.0363624	0.0460165	0.159161	0.034342	0.375004	0.0300628
	chr7	54076140	54077344	0.34519	0.249152	0.431731	0.555947	0.403845	0.286478	0.594543	0.173873	0.783491	0.491326
	chr7	69014420	69015783	0.0765177	0.0238375	0.0958147	0.056787	0.0281213	0.0490085	0.101813	0.0523691	0.340519	0.154045
	chrX	108810278	108815435	0.0388314	0.0589523	0.0502591	0.198428	0.0426903	0.209898	0.115651	0.0280112	0.327844	0.0575401
	chrX	129762562	129763169	0.680859	0.561667	0.582974	0.806801	0.856236	0.74545	0.854999	0.613367	0.955808	0.585914
	chr1	11274327	11274553	0.593883	0.423598	0.695148	0.693453	0.568956	0.642414	0.700907	0.623135	0.77448	0.577507
	chr1	13546504	13553210	0.701728	0.519785	0.7739	0.790799	0.641701	0.684975	0.765196	0.72513	0.836689	0.824654
	chr1	45142795	45146213	0.657925	0.442438	0.854786	0.817884	0.569805	0.408582	0.727879	0.7748	0.767225	0.771466
	chr1	45726693	45737748	0.684264	0.442184	0.736728	0.770777	0.56502	0.680573	0.652325	0.734211	0.80547	0.740308
	chr1	57442627	57485287	0.732466	0.493433	0.812795	0.744893	0.61962	0.722064	0.741407	0.697961	0.809184	0.788571
	chr1	124938962	124954583	0.743035	0.542592	0.84322	0.799402	0.619534	0.708499	0.775123	0.764022	0.85626	0.811806
	chr10	287432	287990	0.635008	0.500828	0.765527	0.75278	0.603531	0.646242	0.685807	0.672987	0.799758	0.740288
	chr10	59494323	59536173	0.68306	0.481229	0.749884	0.742888	0.597171	0.674933	0.713358	0.70357	0.788043	0.747921
	chr10	77827311	77829133	0.699438	0.540085	0.816832	0.838218	0.652811	0.682348	0.807018	0.771707	0.830318	0.805401
	chr11	3588950	3589542	0.956008	0.719661	0.974218	0.938154	0.96692	0.958586	0.930909	0.939934	0.94957	0.960596
	chr11	10815847	10824818	0.689933	0.545974	0.812822	0.754897	0.621877	0.687399	0.73458	0.718614	0.783586	0.772006
	chr11	65320559	65328160	0.700696	0.455962	0.767824	0.725547	0.568248	0.666156	0.628025	0.712232	0.841784	0.766035
	chr11	65329121	65329391	0.808897	0.613401	0.871722	0.826862	0.673077	0.803662	0.820783	0.81412	0.83306	0.810606
	chr11	70645745	70646356	0.277374	0.136595	0.393491	0.195564	0.268813	0.309282	0.223087	0.195461	0.310582	0.574965
	chr11	79569831	79572346	0.650722	0.481251	0.856194	0.741865	0.733716	0.646004	0.809588	0.759485	0.82824	0.875912
	chr11	79824506	79841509	0.654978	0.435552	0.754586	0.683684	0.55794	0.660896	0.688898	0.66909	0.812646	0.748574
	chr11	80482801	80528887	0.664594	0.497547	0.751595	0.712725	0.597013	0.677096	0.700756	0.731511	0.782159	0.771301
	chr11	105118651	105119638	0.221173	0.0404462	0.296829	0.317192	0.329776	0.128069	0.168579	0.276851	0.354095	0.0667517
	chr11	107300352	107300733	0.801728	0.609254	0.95309	0.853787	0.87134	0.753172	0.869535	0.933936	0.938029	0.96033
	chr12	39224347	39234639	0.646467	0.471609	0.80271	0.709892	0.63696	0.67612	0.683835	0.702951	0.783226	0.729982
	chr12	52674563	52677039	0.625626	0.552735	0.840402	0.717363	0.558785	0.629911	0.705739	0.815367	0.868286	0.688901
	chr12	79836048	79836610	0.718488	0.566106	0.877441	0.678824	0.655136	0.766143	0.83985	0.83919	0.797796	0.772201
	chr12	90280920	90281146	0.782286	0.834912	0.580229	0.777325	0.816051	0.803274	0.808684	0.698282	0.609696	0.694037
	chr12	90639307	90640786	0.548547	0.307567	0.563343	0.673976	0.518291	0.738182	0.694769	0.514283	0.782506	0.678079
	chr13	10754677	10755841	0.609951	0.533828	0.787834	0.713879	0.603228	0.724929	0.705768	0.684854	0.821759	0.904978
	chr13	31598461	31605716	0.732587	0.568635	0.843588	0.733903	0.601098	0.723724	0.765233	0.720652	0.81676	0.817026
	chr13	42155429	42160985	0.62921	0.452229	0.70747	0.608271	0.519957	0.638927	0.598229	0.645778	0.567736	0.656017
	chr13	65340296	65340927	0.806826	0.580283	0.895501	0.949103	0.953887	0.957143	0.938077	0.923184	0.941635	0.946389
	chr13	83562732	83563037	0.788462	0.539695	0.834022	0.932876	0.958564	0.958333	0.931356	0.897161	0.936684	0.871723
	chr14	84794	85416	0.600501	0.473882	0.773255	0.708515	0.545411	0.660848	0.661849	0.613067	0.581847	0.636731
	chr14	551886	552575	0.647247	0.470292	0.776098	0.745362	0.551593	0.655581	0.668374	0.687282	0.804289	0.768423
	chr14	570273	570761	0.586093	0.349827	0.752654	0.597715	0.393445	0.540296	0.497494	0.588147	0.520247	0.669647
	chr14	2076790	2088225	0.792045	0.653611	0.948553	0.98566	0.960262	0.92573	0.98254	0.96014	0.976771	0.970588
	chr14	4917515	4923350	0.713562	0.489415	0.764535	0.717871	0.633466	0.706492	0.704153	0.767295	0.781703	0.775224
	chr15	26563433	26604713	0.674989	0.46645	0.76776	0.732041	0.616935	0.657163	0.711251	0.721321	0.791672	0.746067
	chr15	71060288	71063960	0.667473	0.465631	0.737559	0.686219	0.622637	0.685413	0.708052	0.664412	0.723539	0.693987
	chr15	82593902	82594441	0.686069	0.476943	0.774437	0.700169	0.5833	0.657387	0.699163	0.635433	0.826603	0.838241
	chr16	10115580	10115845	0.769069	0.612248	0.86972	0.804952	0.763405	0.721516	0.833296	0.84965	0.850366	0.921333
	chr16	16972619	16973681	0.616466	0.404594	0.657727	0.754297	0.53517	0.605284	0.620556	0.710393	0.810893	0.644101
	chr16	17755738	17764596	0.63713	0.442729	0.770933	0.695626	0.582813	0.666619	0.732579	0.757384	0.802154	0.774468
	chr16	17765154	17765710	0.739952	0.564871	0.906243	0.83513	0.698889	0.720583	0.884971	0.866702	0.875828	0.95233
	chr16	36586137	36592574	0.660257	0.420625	0.673659	0.661215	0.57772	0.658408	0.626528	0.590374	0.648407	0.745917
	chr16	45042902	45043204	0.747557	0.581845	0.886333	0.683355	0.649131	0.855556	0.881493	0.743944	0.94642	0.903085
	chr16	63153907	63187718	0.665365	0.49466	0.789136	0.726974	0.632005	0.672069	0.729009	0.714221	0.78467	0.743221
	chr16	63246491	63248243	0.700743	0.574015	0.831328	0.863095	0.611732	0.717526	0.814993	0.832091	0.85163	0.865869
	chr16	73866492	73866934	0.76365	0.534898	0.805766	0.747114	0.88858	0.91453	0.90094	0.65369	0.756159	0.930228
	chr17	37120622	37123030	0.656468	0.531206	0.796658	0.785688	0.629395	0.693738	0.752011	0.797811	0.804053	0.773133
	chr18	30850316	30852510	0.730589	0.535292	0.8445	0.815404	0.711946	0.7163	0.778477	0.798744	0.83541	0.853029
	chr18	30854166	30854998	0.602824	0.386106	0.747463	0.708857	0.570673	0.600389	0.660752	0.690949	0.725719	0.653436
	chr18	52998009	52998463	0.945316	0.711233	0.976136	0.956395	0.991304	0.928788	0.97536	0.919748	0.981206	0.97398
	chr19	1	73836	0.646998	0.417137	0.750615	0.701506	0.570321	0.654971	0.673863	0.670117	0.764475	0.713734
	chr19	57338642	57361054	0.672685	0.461543	0.732214	0.740711	0.567129	0.662958	0.671633	0.749086	0.787634	0.752064
	chr19	61920054	61940724	0.712485	0.530808	0.814924	0.757682	0.64751	0.715693	0.763681	0.775915	0.784351	0.795975
	chr2	100624229	100670744	0.656421	0.464025	0.76742	0.717694	0.587377	0.676645	0.729597	0.6907	0.763552	0.745943
	chr2	132548630	132549159	0.700916	0.833089	0.561891	0.817192	0.790193	0.833333	0.877429	0.747896	0.932754	0.554872
	chr2	134408874	134409118	0.412241	0.505183	0.180233	0.206845	0.43465	0.282213	0.307506	0.235499	0.413696	0.122647
	chr20	14752108	14759496	0.609204	0.407306	0.664057	0.619911	0.56119	0.63874	0.569979	0.544901	0.691362	0.649275
	chr20	14786503	14790924	0.657535	0.415133	0.697356	0.705184	0.507809	0.672439	0.696629	0.684486	0.741567	0.692061
	chr20	71531899	71532757	0.710489	0.859886	0.609144	0.731455	0.719132	0.842593	0.824895	0.71241	0.874322	0.691279
	chr21	1305606	1306566	0.769009	0.524657	0.835059	0.768314	0.583218	0.753123	0.63017	0.824102	0.662711	0.749296
	chr21	2105164	2127943	0.710493	0.511954	0.812067	0.788945	0.674668	0.733922	0.716605	0.770816	0.780404	0.78982
	chr21	24696234	24698254	0.821086	0.650908	0.904895	0.852306	0.772483	0.841955	0.816767	0.846083	0.868976	0.91734
	chr21	26057129	26077813	0.725575	0.529662	0.798673	0.786908	0.649681	0.704037	0.748248	0.80157	0.811515	0.822619
	chr21	56302488	56331855	0.700714	0.555874	0.838704	0.828402	0.662904	0.744391	0.753212	0.805043	0.857002	0.813408
	chr21	70903820	70905144	0.845143	0.606799	0.864356	0.904762	0.737022	0.743056	0.903152	0.778194	0.960166	0.779147
	chr22	2865986	2892891	0.721601	0.530416	0.828536	0.769539	0.631698	0.711183	0.745984	0.780485	0.812127	0.768255
	chr22	37917783	37936930	0.688494	0.45097	0.768441	0.735008	0.610844	0.722603	0.688857	0.733214	0.791843	0.750565
	chr22	53634022	53683516	0.710839	0.477692	0.792867	0.774272	0.637839	0.706102	0.748475	0.751943	0.78613	0.742471
	chr22	55034159	55035081	0.691441	0.517793	0.776874	0.658103	0.583029	0.647606	0.728214	0.63098	0.677262	0.711956
	chr23	18904851	18905475	0.659947	0.446827	0.720513	0.673932	0.577512	0.761102	0.741318	0.723182	0.745157	0.713256
	chr23	19011004	19011572	0.959225	0.716617	0.969605	0.958562	0.96346	0.953125	0.978208	0.965598	0.984962	0.97995
	chr23	52317432	52318311	0.297718	0.150767	0.501488	0.354881	0.388244	0.407646	0.396329	0.140018	0.409515	0.471686
	chr24	4470226	4470536	0.773806	0.575774	0.857259	0.733978	0.739152	0.761269	0.726288	0.756084	0.745279	0.874723
	chr24	24851257	24867067	0.738997	0.640873	0.984615	0.869501	0.713623	0.715816	0.86518	0.794613	0.885865	0.755014
	chr24	30712605	30714076	0.74626	0.512881	0.833313	0.771216	0.647386	0.769255	0.767183	0.738298	0.808836	0.814847
	chr24	36372523	36391553	0.642023	0.400849	0.695115	0.640373	0.553661	0.646115	0.64072	0.630072	0.72283	0.634073
	chr25	3210	4299	0.671092	0.486537	0.751635	0.670101	0.657443	0.766338	0.689632	0.668608	0.78762	0.703312
	chr25	18884861	18937434	0.715473	0.508015	0.78751	0.748347	0.612286	0.729502	0.737424	0.733852	0.809925	0.762051
	chr25	30276697	30371910	0.688095	0.478793	0.759247	0.71793	0.629184	0.694459	0.703969	0.700476	0.779687	0.771283
	chr25	35452687	35476910	0.661491	0.503579	0.756165	0.735735	0.619906	0.675269	0.749062	0.698147	0.752495	0.70489
	chr25	36532891	36533739	0.0548007	0.272869	0.0120657	0.0344758	0.0743448	0.0434028	0.00446429	0.0513542	0.0217955	0.0372168
	chr25	42147051	42147423	0.676221	0.522279	0.85681	0.64915	0.511962	0.671875	0.911538	0.467826	0.845952	0.849147
	chr26	2566	3085	0.751888	0.545011	0.919823	0.839621	0.772526	0.800415	0.821164	0.819195	0.851894	0.847118
	chr26	7613078	7613340	0.775087	0.556994	0.885214	0.773431	0.744074	0.639186	0.822842	0.659409	0.875899	0.818165
	chr26	26008676	26011185	0.669048	0.84684	0.538848	0.636495	0.74218	0.883333	0.858154	0.849633	0.898173	0.423333
	chr26	40462751	40487040	0.691346	0.476878	0.81563	0.767815	0.62066	0.647276	0.712162	0.765074	0.733953	0.769591
	chr26	51201166	51206571	0.788776	0.543011	0.832246	0.807458	0.657609	0.837091	0.824115	0.767071	0.849786	0.811606
	chr27	25153572	25159839	0.732046	0.516342	0.774765	0.753018	0.582713	0.709996	0.685044	0.787254	0.76138	0.731031
	chr27	28634096	28634358	0.852898	0.637332	0.930165	0.934424	0.830015	0.843341	0.944757	0.927335	0.927296	0.9084
	chr27	35829024	35855590	0.721839	0.501939	0.827345	0.782092	0.615053	0.751323	0.772192	0.743948	0.843409	0.793309
	chr28	2431688	2432311	0.42499	0.195322	0.45672	0.497077	0.294207	0.431566	0.395705	0.402977	0.510118	0.371308
	chr28	11063086	11078201	0.746889	0.544625	0.827556	0.776102	0.616908	0.718392	0.720134	0.783421	0.832856	0.819969
	chr28	39275617	39359610	0.675796	0.493506	0.75994	0.732063	0.606091	0.663862	0.713557	0.706259	0.764357	0.759371
	chr28	40138704	40139193	0.759772	0.542155	0.828062	0.787437	0.668816	0.711151	0.800425	0.744535	0.834797	0.818128
	chr28	43053992	43081962	0.639165	0.464827	0.757702	0.766024	0.64366	0.710651	0.746191	0.758857	0.756281	0.790534
	chr29	31043482	31050279	0.666667	0.447984	0.774952	0.728253	0.595236	0.674612	0.686154	0.738857	0.765219	0.808208
	chr29	49098304	49098611	0.887058	0.902423	0.647036	0.754156	0.915511	0.915007	0.832861	0.706637	0.816683	0.792909
	chr3	1048480	1048699	0.595509	0.412646	0.681875	0.671264	0.544518	0.612356	0.671516	0.572002	0.696766	0.553636
	chr3	29606516	29610192	0.558917	0.318808	0.607774	0.62366	0.554377	0.669254	0.620807	0.686773	0.734979	0.766414
	chr4	35915	36116	0.779963	0.531153	0.859784	0.86781	0.733976	0.801532	0.850832	0.831257	0.882897	0.872401
	chr4	51829	53720	0.740869	0.496031	0.813282	0.782871	0.627064	0.661636	0.779651	0.797275	0.817961	0.814275
	chr4	9117942	9121782	0.746056	0.552381	0.962963	0.812963	0.627778	0.818288	0.816667	0.864815	0.821465	0.868056
	chr4	27705301	27760704	0.703566	0.511541	0.772581	0.75721	0.626715	0.714808	0.762878	0.728196	0.787112	0.755112
	chr4	33563012	33581526	0.701845	0.610231	0.865222	0.770793	0.719039	0.712475	0.771525	0.78013	0.854744	0.827829
	chr4	35231992	35260243	0.666501	0.439327	0.740613	0.734626	0.591792	0.668624	0.706261	0.702892	0.763835	0.754607
	chr4	66523500	66550012	0.7161	0.51359	0.833132	0.754174	0.621261	0.749044	0.708427	0.748853	0.792067	0.805823
	chr4	98714271	98764857	0.720691	0.503101	0.797782	0.74396	0.600428	0.725963	0.730085	0.708464	0.772027	0.770257
	chr4	120821601	120826315	0.734801	0.49421	0.821089	0.751283	0.619039	0.76734	0.798626	0.70748	0.79661	0.745187
	chr5	90275799	90282195	0.708401	0.492242	0.788073	0.701589	0.596951	0.669627	0.664048	0.760588	0.768354	0.757865
	chr5	104801679	104804117	0.721226	0.503285	0.860391	0.791412	0.727917	0.733418	0.799837	0.752851	0.822545	0.801895
	chr5	114153276	114153538	0.900028	0.664768	0.962048	0.91118	0.850865	0.931843	0.929336	0.948526	0.936744	0.79889
	chr5	117898891	117899323	0.847381	0.922051	0.614959	0.87862	0.844542	0.758233	0.826872	0.686498	0.918467	0.69889
	chr6	17921744	18015659	0.695961	0.480588	0.800359	0.765906	0.620749	0.700318	0.715738	0.724918	0.777759	0.754667
	chr6	27290752	27324659	0.645386	0.464666	0.738142	0.650884	0.567302	0.66272	0.654928	0.676718	0.702432	0.694959
	chr6	45734960	45776033	0.725992	0.513013	0.882934	0.806783	0.70876	0.726734	0.708868	0.793283	0.843957	0.781175
	chr6	89202640	89203789	0.630315	0.444401	0.835498	0.71841	0.62616	0.747692	0.676886	0.862378	0.831642	0.902491
	chr6	109600802	109602016	0.838571	0.934943	0.67433	0.906349	0.908684	0.871695	0.947802	0.909167	0.948527	0.843422
	chr7	12078557	12148803	0.702785	0.496171	0.797627	0.764303	0.631884	0.728393	0.723511	0.742007	0.805436	0.781289
	chr7	41481500	41484163	0.698786	0.52169	0.805729	0.819484	0.648415	0.704981	0.813865	0.76153	0.831739	0.824493
	chr7	41609035	41624673	0.664559	0.495937	0.803022	0.761137	0.608165	0.678009	0.706504	0.750049	0.795255	0.795047
	chr7	66892004	66893163	0.741346	0.509649	0.793084	0.775757	0.702305	0.770585	0.838398	0.753843	0.814047	0.796277
	chr7	71639922	71651615	0.745707	0.518099	0.795357	0.745197	0.601061	0.742826	0.728485	0.7265	0.73286	0.795047
	chr7	71915775	71968665	0.691246	0.491934	0.771683	0.736116	0.615408	0.669976	0.72672	0.702979	0.772152	0.736635
	chr7	93154866	93166594	0.708015	0.460836	0.778975	0.735951	0.662946	0.722064	0.70236	0.699263	0.790538	0.76475
	chr7	105875178	105875438	0.92439	0.67839	0.933333	0.932886	0.902501	0.93913	0.928455	0.93765	0.939867	0.96402
	chr8	10191220	10202997	0.625915	0.397846	0.740334	0.647617	0.491402	0.667723	0.701738	0.646163	0.661361	0.622881
	chr8	11933213	11971352	0.717256	0.527211	0.790352	0.764548	0.667476	0.723321	0.772383	0.765183	0.807212	0.763413
	chr8	24881685	24926184	0.73323	0.541926	0.815184	0.800049	0.666939	0.740369	0.800335	0.780514	0.830977	0.853615
	chr8	25753812	25757608	0.788654	0.551008	0.863715	0.855192	0.747801	0.778149	0.833902	0.825167	0.880038	0.868671
	chr8	36070651	36158428	0.673406	0.453592	0.724235	0.726274	0.613431	0.691286	0.703215	0.683133	0.750656	0.739052
	chr8	91139268	91139610	0.738541	0.519514	0.825715	0.795061	0.671762	0.651546	0.8464	0.754074	0.807218	0.824591
	chr8	110659920	110763617	0.696005	0.521517	0.805081	0.754507	0.642835	0.702301	0.7437	0.762157	0.810806	0.772641
	chr8	112956589	112957475	0.282822	0.447753	0.0995116	0.400323	0.366372	0.19213	0.513905	0.111292	0.350641	0.586013
	chr9	39622972	39623878	0.798005	0.615455	0.90014	0.84803	0.818246	0.76662	0.866701	0.868613	0.905936	0.860199
	chr9	45015049	45086510	0.680502	0.484822	0.75113	0.704955	0.544479	0.647406	0.668665	0.697536	0.774893	0.743028
	chr9	53543371	53594257	0.644292	0.435778	0.713642	0.694046	0.583132	0.67983	0.667855	0.677925	0.753187	0.703667
	chr9	65872569	65874097	0.780096	0.547198	0.874398	0.828098	0.74144	0.794443	0.792799	0.836753	0.872805	0.838514
	chr9	85011909	85014396	0.680471	0.458709	0.789919	0.729828	0.654986	0.677289	0.687533	0.737845	0.71785	0.743533
	chr9	85211005	85213455	0.730701	0.488355	0.884646	0.850509	0.646939	0.802256	0.768886	0.847062	0.860738	0.861031
	chrX	8121679	8122088	0.809834	0.563022	0.84907	0.905088	0.777827	0.773264	0.893797	0.883006	0.881009	0.894065
	chrX	13564364	13565698	0.257082	0.0164916	0.287783	0.208256	0.285073	0.360282	0.389806	0.0121429	0.33782	0.297899
	chrX	14082539	14126258	0.667835	0.493412	0.762106	0.76457	0.611237	0.6711	0.739785	0.69685	0.797619	0.769697
	chrX	39003471	39004114	0.248672	0.0285714	0.384354	0.353805	0.270483	0.298008	0.4364	0.0136364	0.325261	0.304607
	chrX	40195567	40197073	0.248533	0.00996072	0.290126	0.240688	0.227256	0.10961	0.219932	0.0153595	0.301714	0.334277
	chrX	40460104	40461215	0.248245	0.0066313	0.406279	0.306532	0.299322	0.436273	0.357518	0.00454546	0.362337	0.341203
	chrX	83153781	83191150	0.660255	0.524844	0.795428	0.766622	0.624284	0.657901	0.728567	0.780494	0.794167	0.793887
	chrX	90561589	90563235	0.261076	0.0107359	0.313376	0.32715	0.325556	0.270485	0.309871	0.0129274	0.280818	0.317201
	chrX	96158070	96158494	0.21853	0.027619	0.419857	0.25297	0.160487	0.248462	0.283284	0.0153846	0.255773	0.303483
	chrX	108495453	108500471	0.677207	0.431736	0.794369	0.770675	0.629816	0.633211	0.637839	0.748814	0.861067	0.730192
	chrX	130192929	130194316	0.225908	0.0279864	0.316781	0.330937	0.36869	0.357929	0.388387	0.0293651	0.396223	0.371956
	chrX	134397301	134405121	0.645306	0.530154	0.880555	0.760975	0.71747	0.732745	0.715682	0.701917	0.832138	0.773504
	chrX	136757227	136758497	0.215639	0	0.293404	0.285769	0.255257	0.31034	0.334252	0	0.465434	0.29632
	chr11	107290498	107291101	0.724369	0.500711	0.735663	0.822927	0.723527	0.710309	0.797807	0.912654	0.834485	0.723374
	chr12	34892034	34893346	0.948191	0.715325	0.841282	0.974135	0.979692	0.871166	0.94709	0.854294	0.975888	0.835316
	chr17	1939254	1939515	0.615036	0.368555	0.567031	0.706626	0.660081	0.777273	0.635298	0.606609	0.61427	0.778498
	chr18	30852906	30853393	0.682556	0.534176	0.754945	0.800032	0.678312	0.735375	0.828147	0.668348	0.890591	0.845139
	chr18	63725151	63725855	0.85001	0.616162	0.681347	0.881087	0.904552	0.68956	0.952805	0.765801	0.935877	0.819493
	chr2	136460585	136462473	0.797742	0.562988	0.780306	0.928444	0.959268	0.877064	0.93977	0.943053	0.946954	0.768317
	chr2	137021587	137023624	0.872605	0.687842	0.913202	0.940282	0.851772	0.82222	0.89827	0.882571	0.9525	0.885163
	chr21	69252845	69257917	0.867717	0.681111	0.851174	0.974026	0.868175	0.955295	0.869896	0.851425	0.82765	0.877352
	chr22	16247652	16248282	0.501419	0.341917	0.39647	0.614902	0.721062	0.69827	0.648094	0.460482	0.746999	0.410127
	chr23	45511895	45514384	0.105698	0.0431204	0.279454	0.318412	0.0196154	0.115278	0.176982	0.0648109	0.195197	0.549107
	chr25	1540191	1541217	0.498338	0.286535	0.495095	0.562349	0.510027	0.256919	0.481297	0.545499	0.451848	0.494377
	chr25	35243161	35244211	0.786293	0.577142	0.695906	0.893246	0.812894	0.781328	0.903267	0.673455	0.950176	0.955889
	chr27	10378746	10394504	0.700959	0.455184	0.674933	0.733076	0.640909	0.709222	0.701939	0.679545	0.760585	0.762826
	chr27	13588109	13590457	0.130839	0.0148148	0.0842969	0.374944	0.125538	0.0730303	0	0.0278096	0.120223	0.102688
	chr29	51022732	51025723	0.229318	0.0454318	0.10833	0.316675	0.469962	0.199653	0.00185185	0.1898	0.312899	0.138192
	chr3	102605459	102605863	0.33986	0.124335	0.256908	0.402137	0.219132	0.158782	0.336852	0.307786	0.446211	0.331655
	chr4	31346191	31347076	0.866487	0.63543	0.859868	0.895396	0.721508	0.832615	0.758173	0.868689	0.929377	0.890441
	chr5	70221748	70223774	0.222898	0.0684249	0.199369	0.345253	0.171425	0	0.0921176	0.0970154	0.280271	0.178077
	chr5	117711184	117712122	0.415626	0.175196	0.378487	0.468055	0.511132	0.358356	0.388698	0.267208	0.575893	0.325975
	chr5	120932716	120939452	0.474383	0.230428	0.434426	0.507075	0.484843	0.235294	0.26832	0.441187	0.482106	0.446427
	chr6	109815296	109836165	0.867024	0.632879	0.838684	0.912117	0.902374	0.884824	0.914877	0.803855	0.968302	0.918141
	chr8	91142555	91142811	0.667957	0.477631	0.71753	0.780266	0.576708	0.665544	0.749158	0.74166	0.794853	0.709027
	chr8	91980541	91985185	0.735867	0.529638	0.756591	0.784027	0.614211	0.674856	0.759784	0.662611	0.775884	0.85263
	chr9	97661689	97664554	0.517349	0.309814	0.519525	0.641507	0.560095	0.606774	0.609139	0.515532	0.72056	0.578934
	chrX	14203129	14203754	0.23576	0.0148892	0.17759	0.290645	0.17091	0.186924	0.302639	0.0107143	0.354938	0.327656
	chrX	40094799	40097574	0.254702	0.0440909	0.270422	0.349351	0.505091	0.170248	0.327685	0.00606061	0.456012	0.478382
	chrX	111203498	111204170	0.23169	0.0111252	0.198821	0.297457	0.28572	0.244883	0.273914	0.0179487	0.334958	0.367094
	chrX	128883688	128886861	0.186116	0.0816502	0.24336	0.380834	0.167703	0.284364	0.379591	0.0540383	0.433518	0.287239
	chrX	141692673	141693708	0.237534	0.0271465	0.200018	0.317709	0.180622	0.241358	0.408371	0.0283626	0.314109	0.32607
	chr10	102188238	102188659	0.913043	0.719591	0.9553	0.960625	0.981711	0.981481	0.966105	0.945999	0.993537	0.971625
	chr16	49259405	49260562	0.533893	0.324099	0.501582	0.537062	0.605443	0.544643	0.585462	0.367865	0.569874	0.551195
	chr19	63744680	63745770	0.713143	0.636693	0.718397	0.821116	0.946029	0.723361	0.911661	0.680078	0.911296	0.857741
	chr21	66313731	66314494	0.693008	0.581589	0.575092	0.74123	0.860278	0.733207	0.684599	0.555365	0.597512	0.829784
	chr22	56795987	56796778	0.759377	0.564985	0.71964	0.753187	0.882871	0.784259	0.57848	0.799103	0.865374	0.690709
	chr23	27900466	27901216	0.307668	0.154272	0.281046	0.337481	0.435606	0.21483	0.349693	0.186485	0.491361	0.333695
	chr6	118220702	118221528	0.962047	0.715421	0.939916	0.936761	0.967672	0.879274	0.862592	0.91	0.957127	0.938573
	chr8	78947530	78947756	0.219793	0.129054	0.348781	0.297349	0.436666	0.375	0.0866955	0.191592	0.0968046	0.624874
	chr8	113156546	113157267	0.606363	0.456759	0.536585	0.682976	0.852076	0.79127	0.748989	0.584384	0.673802	0.481609
	chr18	19123009	19123487	0.956505	0.975	0.788889	0.906494	0.967609	0.720229	0.962698	0.752989	0.972663	0.879515
	chr20	66609641	66613337	0.370299	0.234068	0.38493	0.385584	0.331596	0.493499	0.385036	0.386708	0.405035	0.331446
	chr23	15592351	15593567	0.876495	0.649696	0.737104	0.847041	0.87806	0.90989	0.899466	0.703874	0.930861	0.89166
	chr29	48513673	48517645	0.768056	0.629142	0.767444	0.775349	0.776838	0.886809	0.872045	0.738711	0.894485	0.767349
	chr3	64398768	64421520	0.728204	0.497781	0.732233	0.733402	0.592649	0.759614	0.688671	0.760698	0.80109	0.824297
	chr7	53692952	53694332	0.495753	0.631818	0.530988	0.608838	0.527415	0.323413	0.66585	0.37377	0.592793	0.701773
	chr9	103990663	103991786	0.818431	0.714773	0.750649	0.775166	0.922733	0.967033	0.912527	0.773104	0.926344	0.762118
	chrX	38838064	38838998	0.227591	0.05	0.279229	0.278473	0.213111	0.383838	0.342693	0.0201667	0.396647	0.270756
	chr12	36372984	36374563	0.127254	0	0.0175439	0.214124	0.0621637	0.0909091	0.334341	0.0324605	0.20183	0.0623523
	chr12	64981318	64981588	0.630606	0.46103	0.691841	0.633012	0.576443	0.605459	0.731295	0.697917	0.719928	0.702881
	chr12	79831947	79832218	0.749238	0.511648	0.633951	0.752373	0.6651	0.743741	0.769949	0.782778	0.789394	0.801856
	chr13	41255647	41257778	0.181916	0.0720334	0.175047	0.269777	0.0474669	0.0113636	0.365149	0.0310663	0.362289	0.241221
	chr14	1964355	1969499	0.0732527	0.0214748	0.0226687	0.0147619	0.0392327	0.0660354	0.296717	0.0151515	0.0173761	0.0114943
	chr17	73605405	73606545	0.807408	0.893756	0.730263	0.716873	0.946482	0.798611	0.579273	0.606078	0.818552	0.71173
	chr18	13989577	13990966	0.831536	0.698135	0.779034	0.931495	0.79029	0.875	0.955225	0.654603	0.985495	0.844752
	chr18	65988585	65989052	0.905325	0.706455	0.890357	0.929289	0.931942	0.92668	0.96973	0.905985	0.962751	0.904953
	chr19	35318163	35321418	0.247952	0.0060355	0.00767544	0.0255754	0.1079	0.0244561	0.367994	0.0336811	0.0185582	0.0221594
	chr25	32361768	32363195	0.29701	0.182516	0.310007	0.343517	0.243498	0.297889	0.444217	0.176594	0.376949	0.151036
	chr29	17791041	17791876	0.735806	0.626901	0.820985	0.793278	0.740903	0.646774	0.891752	0.828568	0.904205	0.827174
	chr3	1024849	1025075	0.680051	0.535663	0.77951	0.76597	0.686097	0.658731	0.851162	0.743912	0.82772	0.760474
	chr5	28198042	28199839	0.116273	0.0290089	0.118404	0.0541042	0.261125	0.0203125	0.35141	0.0934836	0.0358785	0.0855418
	chr6	114730684	114731576	0.703603	0.527194	0.757465	0.755785	0.618516	0.738961	0.784531	0.726981	0.724465	0.720512
	chr19	31333431	31333783	0.927201	0.988079	0.839499	0.859264	0.952339	0.800556	0.867143	0.711068	0.862319	0.906777
	chr4	120426845	120427305	0.927273	0.696429	0.732806	0.865	0.945995	0.866234	0.918112	0.947222	0.944976	0.900828
	chr1	144073841	144127252	0.728371	0.541814	0.78619	0.759848	0.663785	0.725408	0.732543	0.74159	0.79668	0.804522
	chr1	154802535	154803191	0.958232	0.725603	0.957528	0.9471	0.976026	0.880985	0.966287	0.874495	0.981374	0.972577
	chr10	59478391	59478635	0.671939	0.498266	0.72426	0.643253	0.565124	0.665209	0.723727	0.67347	0.755327	0.733354
	chr10	59478970	59491028	0.623088	0.518512	0.739963	0.702369	0.563496	0.653828	0.702474	0.72292	0.793253	0.700554
	chr10	68733782	68743954	0.674786	0.46288	0.703265	0.662894	0.607193	0.679111	0.695841	0.694647	0.742915	0.735096
	chr11	65897186	65899115	0.706607	0.537629	0.771485	0.667404	0.592637	0.693027	0.740939	0.682106	0.861766	0.747659
	chr12	35587345	35588021	0.770253	0.661319	0.596212	0.89393	0.71614	0.828512	0.900344	0.796521	0.954444	0.88888
	chr13	42219207	42222618	0.36742	0.199722	0.433762	0.415564	0.253722	0.170194	0.232675	0.311172	0.520079	0.389128
	chr14	394991	402569	0.722097	0.562162	0.79153	0.781475	0.661182	0.763533	0.773784	0.6651	0.817135	0.766704
	chr14	554834	555319	0.674933	0.465337	0.621813	0.599898	0.651596	0.588328	0.64387	0.582857	0.778929	0.607386
	chr14	40406172	40408002	0.636952	0.552543	0.71984	0.793401	0.674444	0.663802	0.763705	0.764696	0.830594	0.733635
	chr15	47053718	47054903	0.760099	0.616669	0.78493	0.840604	0.712723	0.610012	0.852432	0.563734	0.922319	0.843285
	chr17	50199526	50204455	0.726573	0.565403	0.749345	0.756686	0.702312	0.7331	0.750842	0.776221	0.841226	0.826973
	chr17	57398041	57398826	0.869242	0.705529	0.742091	0.87225	0.821646	0.805221	0.938438	0.799888	0.965124	0.892921
	chr17	68460025	68461016	0.922257	0.708164	0.949427	0.93644	0.94095	0.894794	0.947423	0.921269	0.966291	0.948354
	chr17	74134408	74139169	0.857437	0.930108	0.805262	0.83329	0.887576	0.834365	0.874934	0.903529	0.614467	0.84122
	chr18	11440050	11449243	0.671581	0.502024	0.730566	0.712228	0.589831	0.676434	0.744575	0.676893	0.818392	0.803812
	chr18	11452099	11468651	0.665314	0.534615	0.760375	0.747743	0.603113	0.692724	0.755506	0.71289	0.808113	0.772034
	chr18	62958578	62959049	0.312767	0.157319	0.178252	0.357412	0.292271	0.320153	0.311449	0.230269	0.429261	0.476106
	chr2	136732364	136733930	0.203869	0.113208	0.147911	0.216468	0.257692	0.155517	0.352721	0.055826	0.37642	0.0653042
	chr20	2063729	2064215	0.669632	0.58441	0.827793	0.809497	0.665493	0.725858	0.679848	0.73269	0.840351	0.784756
	chr21	34777711	34779775	0.822502	0.630452	0.870041	0.8401	0.682513	0.714336	0.801995	0.80847	0.891241	0.83767
	chr21	69393146	69394109	0.129602	0.115334	0.162963	0.219159	0.281976	0.138194	0.246094	0.204972	0.375709	0.164002
	chr22	42396651	42397089	0.176611	0.102051	0.155693	0.283409	0.158671	0.117746	0.335302	0.0600326	0.385522	0.171675
	chr23	26989206	26989431	0.568885	0.422562	0.648021	0.637682	0.500483	0.586666	0.633002	0.594702	0.728162	0.599712
	chr23	45510565	45511088	0.127911	0.0523573	0.0696935	0.174045	0.0773119	0.0649351	0.203446	0.0625825	0.356838	0.0553122
	chr24	35625096	35626102	0.725287	0.577337	0.822745	0.693285	0.575286	0.737536	0.735257	0.776562	0.850205	0.735205
	chr24	42078375	42079860	0.773639	0.639671	0.762103	0.853824	0.765222	0.750493	0.878644	0.627589	0.967603	0.462465
	chr25	38934476	38934921	0.864019	0.710808	0.955357	0.936115	0.92993	0.92037	0.956211	0.839836	0.964862	0.959804
	chr26	7036151	7037360	0.316792	0.20947	0.34041	0.440491	0.34107	0.274325	0.450267	0.140802	0.469339	0.0545655
	chr28	13697908	13698142	0.78562	0.564985	0.627438	0.784225	0.811874	0.609402	0.808168	0.800715	0.8868	0.837027
	chr3	13910496	13941021	0.707375	0.483218	0.709151	0.687461	0.600736	0.71357	0.663068	0.707181	0.769863	0.718493
	chr4	30245	31242	0.509797	0.387489	0.586898	0.554649	0.442064	0.519327	0.554415	0.562045	0.6593	0.53382
	chr4	41520	41721	0.60406	0.486779	0.642483	0.6811	0.596602	0.576414	0.673595	0.596557	0.771078	0.733729
	chr4	11297670	11308789	0.785419	0.588052	0.780968	0.785749	0.663097	0.76984	0.767794	0.762504	0.860334	0.824101
	chr4	95951004	95953438	0.663824	0.542473	0.775943	0.742082	0.642945	0.720566	0.762245	0.759529	0.80456	0.740627
	chr4	119792761	119793032	0.80475	0.588933	0.813233	0.826539	0.705743	0.744046	0.694161	0.775985	0.851585	0.855162
	chr5	75816563	75818292	0.148427	0.00942057	0.103677	0.0123537	0.176162	0.00625	0.0100933	0.171136	0.300817	0.149336
	chr6	6995255	7034487	0.719468	0.533755	0.765054	0.74771	0.627104	0.748992	0.719371	0.746244	0.792982	0.766187
	chr6	10352857	10367833	0.714552	0.571258	0.777017	0.805301	0.639183	0.69255	0.75011	0.700424	0.821935	0.869085
	chr6	56671114	56681789	0.727056	0.516757	0.735106	0.659971	0.668915	0.705985	0.736368	0.729044	0.824874	0.766175
	chr6	62543131	62544341	0.959494	0.739383	0.975694	0.986513	0.951547	0.96875	0.988231	0.977373	0.990493	0.972895
	chr6	114727205	114730329	0.620425	0.476002	0.712978	0.688605	0.602372	0.650071	0.69058	0.676285	0.73259	0.750153
	chr7	14212582	14213293	0.246911	0.144588	0.316093	0.357049	0.335133	0.200071	0.349698	0.191193	0.43502	0.0328149
	chr7	30022098	30022360	0.719327	0.604225	0.7871	0.845857	0.663644	0.769419	0.772038	0.767122	0.874082	0.827401
	chr7	31760496	31763210	0.255151	0.131623	0.352941	0.322306	0.298383	0.239344	0.3251	0.174155	0.426732	0.03848
	chr7	53651880	53652915	0.496394	0.398897	0.552614	0.563989	0.583483	0.471429	0.609873	0.282049	0.660023	0.646066
	chr7	66695785	66696678	0.521886	0.316876	0.537791	0.504315	0.377511	0.520038	0.468875	0.53365	0.581223	0.619773
	chr7	71568427	71568628	0.676852	0.531937	0.760027	0.716406	0.63176	0.700833	0.711596	0.693781	0.786994	0.831489
	chr8	56713137	56855063	0.71487	0.528018	0.76496	0.7397	0.645899	0.715723	0.721671	0.716223	0.814226	0.792865
	chr8	59156983	59159709	0.190739	0.0889006	0.208472	0.262105	0.169362	0.186066	0.323669	0.10074	0.399169	0.0484071
	chr8	61266344	61266622	0.252151	0.120611	0.204477	0.248779	0.163012	0.225589	0.276137	0.1103	0.379118	0.186018
	chr8	61267802	61271686	0.674194	0.486117	0.71575	0.701953	0.588385	0.682798	0.683735	0.698535	0.77327	0.770576
	chr8	61280322	61280712	0.155289	0.12237	0.160378	0.235821	0.100871	0.0990024	0.302465	0.0907637	0.398753	0.198705
	chr8	99199557	99199820	0.716974	0.494639	0.734052	0.700475	0.638659	0.664008	0.677132	0.687693	0.790674	0.722943
	chr9	35409	36405	0.782785	0.596675	0.783894	0.752289	0.649177	0.821588	0.775645	0.845854	0.860262	0.740778
	chrX	18976175	18984727	0.568017	0.501359	0.612943	0.589285	0.441632	0.589558	0.581282	0.558549	0.794563	0.502236
	chrX	19153866	19182082	0.716917	0.525012	0.757413	0.771375	0.635673	0.736479	0.690111	0.745231	0.833515	0.773024
	chrX	38557387	38559355	0.197588	0.0155041	0.200189	0.212854	0.163809	0.265169	0.249632	0.0161926	0.296919	0.2375
	chrX	113924341	113925336	0.188322	0.00868056	0.1392	0.242936	0.12236	0.0989603	0.225829	0.0092776	0.300454	0.171684
	chrX	147187742	147193079	0.784785	0.568132	0.777813	0.809788	0.708504	0.778889	0.746688	0.724104	0.852253	0.731476
	chr18	53940611	53943540	0.117778	0.141906	0.0575199	0.362895	0.0581563	0	0.0525296	0.0343698	0.359759	0.0137769
	chr12	90636543	90637170	0.804077	0.916792	0.671356	0.861572	0.925992	0.931818	0.893899	0.875424	0.935714	0.358927
	chr17	71630285	71630594	0.152185	0.113432	0.0590925	0.0847298	0.354978	0.173715	0.0846581	0.0849754	0.0761905	0.0114286
	chr20	72019008	72020568	0.409321	0.38606	0.452111	0.414426	0.424405	0.176675	0.468014	0.353028	0.403918	0.20162
	chr21	69977622	69986305	0.0977724	0.111863	0.0185807	0.0411003	0.0287466	0.329413	0.0510105	0.0243827	0.0380016	0.0138751
	chr22	60943012	60950853	0.19183	0.256272	0.159341	0.159796	0.210982	0.433578	0.219301	0.165514	0.109379	0.14513
	chr17	70989636	71005698	0.576337	0.399039	0.355009	0.471034	0.487845	0.56375	0.638189	0.411003	0.579293	0.594675
	chr8	113014140	113014656	0.858421	0.823251	0.689501	0.904663	0.919451	0.860938	0.952273	0.903133	0.976063	0.764283
	chr13	63695360	63696086	0.914815	0.847727	0.959259	0.941358	0.872263	0.93905	0.937392	0.698027	0.95231	0.941358
	chr16	2679689	2680411	0.724552	0.625542	0.772066	0.683688	0.82028	0.709091	0.795533	0.520602	0.752107	0.586178
	chr12	89241619	89261546	0.93222	0.792458	0.722221	0.926448	0.880016	0.936216	0.93713	0.874515	0.986702	0.821872
	chr25	41799059	41802387	0.867486	0.863791	0.679375	0.869826	0.899091	0.83534	0.833762	0.878535	0.941002	0.72626
	chr18	12987844	12988086	0.844524	0.957371	0.783022	0.967857	0.87264	0.708333	0.935201	0.846459	0.98023	0.834861
	chrX	125364732	125368329	0.245251	0.0604246	0.203077	0.275581	0.18343	0.160725	0.257882	0.0223827	0.246619	0.31887
	chr19	56170485	56172540	0.484064	0.506563	0.485403	0.585814	0.683348	0.403346	0.661879	0.524666	0.58833	0.692234
	chr27	20913663	20914613	0.0609112	0.0726235	0.0507326	0.19319	0.0145238	0.0497076	0.26567	0.0131566	0.266878	0.0507668
	chr20	70986252	70987259	0.88538	0.878127	0.776739	0.855116	0.948737	0.933333	0.866967	0.66381	0.80881	0.754335
	chr12	32348160	32349440	0.06331	0.0628849	0.0568465	0.209203	0.0351992	0.114044	0.12419	0.0261611	0.298921	0.140795
	chr13	55291111	55293858	0.395281	0.266043	0.23959	0.333319	0.165134	0.180952	0.389854	0.336379	0.478853	0.333159
	chr15	82599012	82599799	0.760592	0.754646	0.73	0.799663	0.615614	0.759191	0.786922	0.782289	0.867778	0.861877
	chr16	7166527	7167331	0.0476261	0.0451548	0.0935296	0.210844	0.0403039	0.0286754	0.152784	0.0426795	0.293025	0.139368
	chr18	64206383	64207016	0.232156	0.0913179	0.0790282	0.222877	0.0278566	0.0304422	0.144741	0.0422349	0.287471	0.198734
	chr3	25024267	25025972	0.120696	0.109636	0.262222	0.3305	0.0921384	0.144341	0.216754	0.127624	0.353887	0.190677
	chr12	90508443	90508776	0.925641	0.894033	0.88525	0.872323	0.881511	0.955556	0.692597	0.958749	0.843651	0.655658
	chr15	30810431	30812557	0.0746494	0.148065	0.0473219	0.0841443	0.0860641	0	0.295892	0.0780193	0.085747	0.0146036
	chr16	81528954	81530104	0.187805	0.113232	0.229796	0.227706	0.268985	0.0322222	0.335369	0.221546	0.326529	0.154479
	chr12	88837194	88838018	0.603949	0.528745	0.628638	0.692007	0.708617	0.750632	0.663674	0.493779	0.468038	0.501122
	chr12	90541218	90542482	0.585699	0.464876	0.452316	0.498042	0.59813	0.688866	0.634307	0.435067	0.535235	0.447299
	chr27	23856063	23857661	0.0848684	0.108666	0.233274	0.23076	0.117835	0	0.131863	0.135191	0.267849	0.425027
	chr1	44536122	44536617	0.584702	0.554113	0.527635	0.515709	0.571995	0.44359	0.680476	0.386941	0.579509	0.625268
	chr4	75384880	75385627	0.0290396	0.0505991	0.0261453	0.0924053	0.0351431	0.0554422	0.276123	0.0156873	0.0719271	0.0819701
	chr17	74296796	74299368	0.891302	0.924562	0.79131	0.896907	0.931515	0.881121	0.875996	0.701739	0.956513	0.851019
	chr21	66069871	66070182	0.840261	0.974608	0.804215	0.944715	0.868781	0.862925	0.964247	0.72727	0.977861	0.941812
	chr25	41280270	41280788	0.118547	0.115247	0.167788	0.26552	0.264542	0.114286	0.25248	0.0603435	0.338432	0.0874467
	chr27	23696163	23696710	0.121285	0.081297	0.123932	0.205268	0.0722703	0.132427	0.230389	0.0501349	0.32112	0.171572
	chr27	23711133	23712293	0.159891	0.134373	0.158719	0.232634	0.113958	0.143935	0.293714	0.0923657	0.350967	0.199967
	chr29	50791276	50792455	0.140873	0.109828	0.0244048	0.136617	0.158144	0.0875	0.0675546	0.015625	0.269231	0.0551282
	chr29	51093418	51098956	0.437273	0.444861	0.424461	0.598326	0.432599	0.428333	0.582846	0.398218	0.672195	0.641768

## Sheet: Table S6
	Table S6 Significantly correlated DMIs and gene information
	CpG island			gene ID	Correlation r value	FDR correlated P value
	Chr	Start	End
	chr5	120779045	120780265	ENSBTAT00000019952	-0.992991	0.0015949
	chr26	25987649	25988586	ENSBTAT00000042434	-0.976711	0.00318979
	chr21	8231563	8232190	ENSBTAT00000028690	-0.973948	0.00478469
	chr15	77535081	77536018	ENSBTAT00000009406	-0.970973	0.00637959
	chr2	100306614	100307139	ENSBTAT00000006897	-0.990321	0.00797448
	chrX	84070294	84071072	ENSBTAT00000063316	-0.911865	0.00956938
	chr18	34426890	34427588	ENSBTAT00000025066	-0.880287	0.0111643
	chr8	104306591	104307179	ENSBTAT00000061293	0.737185	0.0127592
	chr8	85946948	85948089	ENSBTAT00000014880	0.767667	0.0143541
	chr21	24696234	24698254	ENSBTAT00000006101	-0.849279	0.015949
	chr8	10191220	10202997	ENSBTAT00000000697	0.829661	0.0175439
	chrX	8121679	8122088	ENSBTAT00000064071	-0.895275	0.0191388
	chr25	313370	314071	ENSBTAT00000022053	-0.743261	0.0207337
	chr7	110014715	110047895	ENSBTAT00000025681	-0.761992	0.0223285
	chr21	70903820	70905144	ENSBTAT00000044341	0.741482	0.0239234
	chr11	10815847	10824818	ENSBTAT00000054996	-0.744247	0.0255183
	chr8	112835622	112836636	ENSBTAT00000053680	-0.746684	0.0271132
	chr19	39812069	39812995	ENSBTAT00000017913	0.710826	0.0287081
	chr4	33563012	33581526	ENSBTAT00000005255	-0.802334	0.030303
	chr16	51552046	51552488	ENSBTAT00000012307	-0.726666	0.0318979
	chr19	43367679	43369312	ENSBTAT00000025419	-0.745803	0.0334928
	chr19	45513555	45514652	ENSBTAT00000034825	0.794306	0.0350877
	chr4	98714271	98764857	ENSBTAT00000020944	-0.790095	0.0366826
	chr4	120643975	120646142	ENSBTAT00000031172	-0.921368	0.0382775
	chrX	47751332	47752075	ENSBTAT00000056187	0.713701	0.0398724
	chr16	81155846	81156574	ENSBTAT00000029161	-0.769521	0.0414673
	chr4	95951004	95953438	ENSBTAT00000013788	-0.717141	0.0430622
	chr14	2253304	2254836	ENSBTAT00000055905	-0.976976	0.0446571
	chr17	70532928	70534088	ENSBTAT00000028780	-0.808269	0.046252
	chr29	44484305	44485048	ENSBTAT00000018435	-0.815722	0.0478469
	chrX	84032819	84033455	ENSBTAT00000064638	-0.965834	0.0494418

## Sheet: Table S7
	Table S7 Tissue-specific different methylated cytosine information
	Chr	Position	Methylation pattern	Methylation level
				BGA13	BGA14	BGA19	BGA22	BGA47	BGA60	BGA62	BGA81	BGA135	BGA173
	chr10	37104881	CG	0.166667	0.2	0.0344828	0.12963	0.0697674	0.1	0.163265	0.1875	0.175439	1
	chr10	102567348	CG	1	0.866667	1	1	1	1	0.909091	0.978723	0.916667	0.0588235
	chr10	103453162	CG	0.918919	0.842105	0.9375	0.966102	0.95	1	0.857143	0.928571	0.977273	0.361111
	chr11	70174949	CG	0.524715	0.56	0.639098	0.635135	0.437037	0.619048	0.673469	0.57326	0.701531	1
	chr11	104879662	CHH	0.541667	0.9375	0.563636	0.702703	0.42	0.538462	0.761905	0.333333	0.60241	0
	chr12	19225969	CHH	0.522807	0.553571	0.766491	0.694301	0.530093	0.491228	0.730486	0.517007	0.738786	0.170543
	chr13	31604822	CG	0.457627	0.195652	0.5	0.375	0.269231	0.305556	0.480769	0.325581	0.479167	0.866667
	chr13	48996288	CG	0.426471	0.109589	0.538462	0.540984	0.35	0.590909	0.5625	0.482759	0.554054	0.909091
	chr13	54296227	CG	0.664643	0.804878	0.714782	0.748724	0.698964	0.710714	0.832709	0.638941	0.67107	0.282486
	chr13	81473366	CG	0.142857	0.101266	0.214286	0.111111	0.102564	0.0666667	0.0958904	0.0333333	0.0615385	0.65
	chr13	81473369	CG	0.142857	0.101266	0.238095	0.0925926	0.0512821	0.0666667	0.0821918	0.0166667	0.123077	0.625
	chr13	81473379	CG	0.0892857	0.0886076	0.119048	0.0740741	0	0	0	0.0166667	0.0153846	0.6
	chr15	82117667	CG	0.702703	0.428571	0.566667	0.546875	0.675	0.857143	0.691358	0.414634	0.512195	0.0344828
	chr15	82117674	CG	0.675676	0.412698	0.466667	0.53125	0.725	0.857143	0.679012	0.414634	0.487805	0
	chr15	82117682	CG	0.702703	0.380952	0.6	0.515625	0.725	0.928571	0.679012	0.439024	0.585366	0.0344828
	chr16	51552323	CHH	0.025641	0	0	0	0	0	0	0	0	0.388889
	chr17	37498545	CHH	0.0253165	0.0117647	0	0.0408163	0	0	0	0	0.015873	0.350877
	chr17	71644779	CG	0.828571	0.78481	0.822581	0.79	0.931034	0.818182	0.932203	0.926471	0.92	0.296296
	chr17	71644783	CG	0.628571	0.734177	0.806452	0.75	0.896552	0.772727	0.881356	0.852941	0.946667	0.277778
	chr17	71644793	CG	0.623188	0.746835	0.725806	0.66	0.754386	0.681818	0.777778	0.797101	0.773333	0.296296
	chr19	17634823	CHH	0.333333	0.075	0.28	0.296296	0.333333	0.222222	0.14	0	0.4375	1
	chr19	57360027	CHH	0	0	0	0.030303	0	0.0142857	0	0	0	0.452055
	chr2	19944359	CG	0.782039	0.725869	0.821583	0.8003	0.733549	0.733696	0.793004	0.683992	0.904564	0.428571
	chr2	133863119	CHG	0	0	0	0.0638298	0.0416667	0	0	0.381818	0	0.833333
	chr20	72019773	CG	0.621084	0.602167	0.653485	0.596632	0.66928	0.678766	0.690543	0.512255	0.544923	0.104592
	chr21	70504285	CG	0.857143	0.825397	0.941176	0.895833	0.961538	0.8	0.862745	1	0.884615	0
	chr22	37935972	CG	0.739726	0.666667	0.776699	0.771186	0.657658	0.606061	0.780822	0.72973	0.851852	0.190476
	chr22	52513341	CG	0.632653	0.533333	0.520833	0.684932	0.610169	0.285714	0.452055	0.450549	0.564706	1
	chr22	52513345	CHH	0.632653	0.522222	0.520833	0.684932	0.610169	0.285714	0.452055	0.460674	0.564706	1
	chr22	59205746	CG	1	0.945205	0.983051	0.982456	0.982456	1	0.941176	1	1	0
	chr22	59714320	CG	0.0373832	0.0348837	0.0514139	0.0671378	0.0521886	0.0149254	0.020284	0.0640244	0.0491803	1
	chr23	19991505	CG	0.452555	0.355932	0.653061	0.468165	0.548837	0.625	0.571429	0.544776	0.485876	0.0859599
	chr23	19998536	CG	0.647303	0.590517	0.6625	0.749585	0.589443	0.754098	0.753501	0.623188	0.790087	0.113924
	chr23	19998547	CG	0.515991	0.521739	0.568093	0.656085	0.554896	0.614035	0.624658	0.401639	0.641422	0.0923077
	chr24	61790931	CG	1	0.671642	0.933333	0.98	0.925926	1	0.946667	0.354839	0.972973	0
	chr25	16976001	CG	0.964286	1	0.971429	1	0.97619	0.916667	0.96	0.969697	1	0.388889
	chr25	32367406	CHH	0.711111	0.417722	0.775785	0.759076	0.810811	0.72619	0.828358	0.653543	0.909836	0.154545
	chr25	32374183	CG	0.599004	0.425113	0.777778	0.649737	0.683143	0.630682	0.81194	0.450433	0.715965	0.111905
	chr25	35243667	CHH	0.642857	0.525773	0.535714	0.480519	0.659574	0.470588	0.554348	0.552239	0.563636	1
	chr25	39504504	CG	0.947368	1	1	0.984848	0.974359	0.916667	0.933333	0.948718	0.976744	0
	chr25	41594492	CG	0.608696	0.807692	0.921053	0.926829	0.92	1	1	0.604651	0.981818	0.0227273
	chr26	7613261	CHG	0.0192308	0	0	0.0357143	0	0	0	0.0232558	0.0769231	0.457627
	chr26	51109442	CG	0.621277	0.69697	0.708861	0.636905	0.679054	0.581395	0.632022	0.571429	0.622642	0.171429
	chr27	35843520	CG	0.782051	0.648352	0.900875	0.810526	0.723164	0.8125	0.92674	0.777778	0.8125	0.25
	chr28	1894760	CG	0.642857	0.606061	0.588235	0.641026	0.473684	0.615385	0.482759	0.541667	0.566667	0.921569
	chr28	1894772	CG	0.610169	0.548387	0.647059	0.666667	0.421053	0.596491	0.464286	0.708333	0.6	1
	chr29	19415016	CG	0.833333	0.766667	0.825581	0.862069	0.853846	0.825	0.92	0.831522	0.857143	0.466951
	chr29	19417795	CHH	0	0	0	0.0285714	0.0327869	0.0277778	0	0	0.0188679	0.873563
	chr29	19426980	CG	0.333333	0.181818	0.439252	0.316667	0.271429	0.166667	0.12	0.390244	0.5	0.893333
	chr3	1045549	CHH	0	0	0	0	0	0	0.00961538	0.0183486	0.00714286	0.279412
	chr3	8102736	CG	0.0617761	0.0698835	0.0614203	0.0660502	0.0953846	0.0526316	0.0805648	0.101836	0.116945	0.416667
	chr4	41466560	CG	0.642857	0.292135	0.575758	0.5	0.522727	0.577778	0.65	0.7	0.666667	1
	chr5	114153306	CG	0.935714	0.786127	0.949721	0.933649	0.91954	0.90411	0.95625	0.92638	0.938356	0.392857
	chr7	31762600	CG	0.460938	0.428571	0.571429	0.519774	0.615385	0.5	0.507692	0.40678	0.596154	0.111111
	chr7	71921173	CG	0.8125	0.588235	0.757576	0.72	0.731707	0.62069	0.909091	0.815789	0.793103	0.100917
	chr7	89220235	CHG	0.27027	0.26087	0.326531	0.418182	0.410714	0.4	0.452381	0.254237	0.468085	0
	chr7	89223435	CG	1	1	1	1	1	1	1	1	1	0.526247
	chr7	105905422	CG	0.878378	0.709677	0.935	0.906542	0.755102	0.9	0.938776	0.887255	0.938776	0.368421
	chr7	105905429	CHH	0.0675676	0.25	0.04	0.0566038	0.0612245	0.0666667	0.0805369	0.0837438	0.0808081	0.868421
	chr7	105905437	CG	0.837838	0.6875	0.849246	0.877358	0.69898	0.852459	0.899329	0.759804	0.888889	0.263158
	chr7	105905443	CG	0.136986	0.40625	0.045	0.0943396	0.0765306	0.16129	0.0738255	0.107843	0.121212	0.945946
	chrX	19172376	CG	0.479452	0.545455	0.39	0.556818	0.42	0.735632	0.486111	0.432432	0.545455	1
	chr13	31602789	CG	0.147309	0.777778	0.888889	0.533333	0.411765	0.82	0.434783	0.689655	0.766667	0.552632
	chr16	36590623	CHH	0.638889	0.047619	0.25	0.0555556	0.0526316	0.956429	0.111111	0	0	0
	chr17	74843789	CG	0.52	0	0	0	0	0	0	0	0	0
	chr24	57899748	CG	0.3	0.885714	1	1	0.947368	1	1	1	1	0.974359
	chr25	32472659	CHH	0.377193	0.0434783	0.0603448	0.0310559	0	0.12037	0.056962	0.032	0.0432099	0.0543478
	chr29	19443471	CHH	0.727273	0.207692	0.269231	0.311111	0.278481	0.245283	0.368644	0.236842	0.0677966	0.4125
	chr4	41740558	CHG	0.7125	0.064	0.148148	0.129032	0.135135	1	0.0992908	0.176471	0.2	0.159091
	chr9	105515485	CG	0.727273	0.0294118	0	0	0	0	0	0.0333333	0	0
	chr1	5289827	CG	0.768212	0.288889	0.898148	0.831933	0.611465	0.757143	0.673077	0.870253	0.902062	0.855072
	chr1	5291163	CG	0.6	0.216216	0.947368	0.782609	0.842105	0.885714	0.75	0.75	0.909091	0.958333
	chr1	5291167	CG	0.88	0.472222	0.947368	0.956522	0.833333	0.927536	0.894737	1	1	0.956522
	chr1	34832059	CG	0.42246	0.056	0.706468	0.66875	0.44586	0.504854	0.537634	0.563158	0.69863	0.657143
	chr1	45735519	CG	0.409836	0.0580357	0.928571	0.607843	0.453488	0.375	0.361702	0.575758	0.454545	0.469697
	chr1	57452159	CG	0.844444	0.176471	0.866667	0.875	0.65	0.857143	0.722222	0.8125	0.842105	0.85
	chr1	57482141	CG	0.857143	0.548387	1	0.944444	0.837838	0.900585	0.944444	0.878788	0.913793	0.959184
	chr1	57483593	CG	0.809211	0.376812	0.952703	0.852941	0.786325	0.784	0.75	0.842105	0.90625	0.867647
	chr1	124941240	CG	0.818182	0.441176	0.909091	0.888889	0.788945	0.824561	0.804348	0.816901	0.836735	0.847458
	chr1	125498681	CG	0.817518	0.5	0.882759	0.8	0.753846	0.860759	0.869565	0.803774	0.844086	0.808219
	chr1	144080411	CG	0.881579	0.468085	0.863636	0.904762	0.786325	0.866667	0.9	0.858407	0.901639	0.942029
	chr1	144121691	CG	0.828125	0.363636	0.933333	0.85	0.853659	0.815385	0.888889	0.785714	0.733333	0.714286
	chr10	287516	CG	0.822222	0.486486	0.933333	0.757576	0.805556	0.813688	0.8	0.807692	1	1
	chr10	287563	CG	0.865854	0.526316	0.918919	0.9	0.842857	0.948276	0.822222	0.830189	1	0.925926
	chr10	59508265	CG	0.686275	0.169492	0.666667	0.52	0.6	0.636364	0.75	0.608696	0.666667	0.65
	chr10	59508277	CG	0.76	0.101695	0.636364	0.583333	0.510638	0.545455	0.608696	0.565217	0.692308	0.65
	chr10	68738174	CG	0.651786	0.265957	0.684211	0.582677	0.554622	0.720721	0.591398	0.630769	0.716049	0.742424
	chr10	102188288	CG	0.956522	0.409091	0.903226	0.967742	1	1	1	0.965517	1	0.970588
	chr11	4022187	CG	0.913043	0.4	0.954545	0.9	1	0.909091	0.953488	0.964286	0.966667	0.972973
	chr11	4022220	CG	1	0.548387	0.966667	0.964286	1	1	1	1	1	1
	chr11	4022224	CG	1	0.532258	1	0.946429	0.965517	1	1	1	0.977778	0.954545
	chr11	50095285	CG	0.839286	0.363636	0.916667	0.73913	0.72	0.714286	0.944444	0.8	0.705882	0.954545
	chr11	65327158	CG	0.757576	0.393939	0.942308	0.934066	0.781818	0.706522	0.733333	0.891304	0.9375	0.971429
	chr11	65329183	CG	0.688889	0.192308	0.882353	0.7	0.56	0.763158	0.655172	0.619048	0.636364	0.72
	chr11	79572216	CG	0.913043	0.545455	0.970588	0.893617	0.860465	0.891892	0.956522	0.853659	0.869565	0.897959
	chr11	79828465	CG	0.798165	0.370968	0.911765	0.836957	0.741935	0.706294	0.762376	0.828767	0.868687	0.890411
	chr11	79837144	CG	0.648148	0.0652174	0.761905	0.689655	0.441176	0.686275	0.5	0.9375	0.733333	0.708333
	chr11	80525035	CG	0.780952	0.471338	0.871795	0.807692	0.734266	0.975	0.809524	0.884615	0.9	0.898305
	chr11	80525045	CG	0.834862	0.534591	0.871795	0.821429	0.813793	0.878049	0.84252	0.923077	0.923664	0.903226
	chr11	100220363	CG	0.88	0	0.761905	0.9	0.823529	1	1	0.945946	0.966667	0.9375
	chr11	100220375	CG	0.84	0	1	0.95	1	0.875	1	0.918919	1	0.96875
	chr11	100220380	CG	0.92	0.0454545	1	0.9	1	1	1	0.972973	1	0.96875
	chr11	100220386	CG	0.88	0	1	0.85	0.941176	1	1	0.972973	0.933333	0.90625
	chr11	103666016	CG	0.0769231	0.714286	0	0	0	0	0.0526316	0.0344828	0.047619	0
	chr11	103666047	CG	0.0769231	0.769231	0.0238095	0.0238095	0	0.0909091	0.0526316	0.0689655	0.0714286	0
	chr11	103666054	CG	0.12	0.692308	0.121951	0.0487805	0.05	0	0.0555556	0.107143	0.097561	0.0408163
	chr11	105122567	CG	0.825175	0.518182	0.847826	0.916667	0.881818	0.990291	0.847328	0.894737	0.954955	0.830645
	chr11	105122595	CG	0.881188	0.52381	0.888889	0.894737	0.867925	0.929487	0.830508	0.962963	0.960784	0.87234
	chr11	105122596	CG	0.91195	0.623762	1	0.984496	0.9375	0.90367	0.941606	0.978261	0.974138	0.975207
	chr11	105122608	CG	0.855556	0.485714	0.952381	0.823529	0.8	0.89313	0.787234	0.92	0.979167	0.909091
	chr11	107284845	CG	0.725806	0.375	0.904762	0.8	0.903226	0.702128	0.888889	0.925926	0.857143	0.827586
	chr11	107284850	CG	0.80303	0.444444	0.913043	0.774194	0.84375	0.80198	0.892857	0.888889	0.913043	0.933333
	chr11	107284866	CG	0.91358	0.508197	0.892857	0.875	0.84375	0.907692	0.868421	0.903226	0.962963	0.962963
	chr11	107284869	CG	0.934066	0.545455	1	0.976744	0.878788	0.972603	0.948718	0.914286	0.931034	0.931034
	chr11	107284883	CG	0.915254	0.536232	1	0.978261	1	0.987952	0.931818	0.95122	0.970588	1
	chr11	107284890	CG	0.880952	0.625	0.944444	0.923077	1	0.919708	0.935484	0.95	0.913043	0.956522
	chr11	107284893	CG	0.903509	0.586207	1	0.909091	1	0.918605	0.846154	0.935484	0.928571	0.954545
	chr11	107284913	CG	0.91358	0.621622	0.921053	0.90566	0.93617	0.924779	0.927273	0.916667	0.95	1
	chr11	107284914	CG	0.867188	0.571429	0.967742	0.866667	0.857143	0.940299	0.958333	0.916667	0.897436	0.9375
	chr11	107284917	CG	0.944	0.606061	1	0.954545	0.911765	0.935323	1	0.970588	0.945946	0.935484
	chr11	107284920	CG	0.92623	0.612903	0.935484	0.909091	0.939394	0.91	0.909091	0.9375	0.916667	0.967742
	chr11	107284923	CG	0.865546	0.533333	0.966667	0.880952	0.806452	0.887179	0.860465	0.866667	0.941176	0.896552
	chr11	107284931	CG	0.829787	0.483871	0.885714	0.927273	0.913043	0.90099	0.846154	0.891304	0.897436	0.971429
	chr11	107284932	CG	0.925234	0.423077	1	0.871795	0.833333	0.901163	0.921053	0.888889	0.90625	0.866667
	chr11	107284938	CG	0.794118	0.384615	0.958333	0.828571	0.666667	0.865385	0.833333	0.807692	0.928571	0.962963
	chr11	107284947	CG	0.774648	0.434783	0.958333	0.818182	0.791667	0.857143	0.914286	0.96	0.961538	0.916667
	chr11	107285034	CG	0.882353	0.166667	0.684211	0.722222	0.823529	0.897436	0.851852	0.851852	0.8125	0.888889
	chr11	107285390	CG	0.836207	0.516129	0.903226	0.970588	0.944444	0.814241	0.84	1	0.909091	1
	chr11	107285429	CHH	0.0377358	0.545455	0	0.0571429	0	0.0125786	0.136364	0	0.0434783	0
	chr11	107290536	CG	0.951456	0.428571	1	0.966667	0.964286	0.955556	1	0.928571	0.966667	1
	chr11	107290546	CG	0.875	0.324324	0.84375	0.833333	0.774194	0.895928	0.909091	0.933333	0.967742	0.909091
	chr11	107290568	CG	0.896226	0.289474	0.870968	0.862069	0.766667	0.931818	0.818182	0.928571	0.833333	0.878788
	chr11	107300575	CG	0.819149	0.4	1	0.913043	0.954545	0.864486	0.909091	1	0.925926	1
	chr11	107300581	CG	0.778947	0.2	0.857143	0.913043	0.652174	0.683721	0.842105	0.916667	0.857143	0.863636
	chr11	107300584	CG	0.836538	0.2	0.928571	0.869565	1	0.834862	0.921053	0.916667	0.965517	1
	chr11	107300589	CHH	0.882353	0.3	0.928571	0.818182	0.73913	0.825112	0.842105	0.833333	0.933333	0.88
	chr12	34527119	CHH	0	0.482143	0	0	0	0	0	0	0.0357143	0
	chr12	36076733	CG	0.977273	0.5625	1	1	0.970588	1	1	0.955556	0.960784	0.978261
	chr12	36076736	CG	0.954545	0.5625	0.980392	1	1	1	1	1	1	0.978261
	chr12	70241214	CG	0.703704	0.2	0.857143	0.842105	0.619048	0.592105	0.866667	0.647059	0.789474	0.869565
	chr13	883070	CG	0.969799	0.621818	0.970803	0.978261	0.944559	0.944056	0.946809	0.967936	0.964602	0.980088
	chr13	883077	CG	0.949664	0.549091	0.953771	0.921739	0.815574	0.86014	0.869258	0.917505	0.911504	0.94702
	chr13	31602802	CG	0.938596	0.3125	0.969697	0.9	0.795918	0.76	0.865672	0.927273	0.933333	0.941176
	chr13	48046838	CG	0.95122	0.2	0.777778	0.75	0.8	0.765957	0.795918	1	0.903226	0.956522
	chr13	48046842	CG	0.682927	0	0.666667	0.8125	0.6	0.484211	0.693878	0.636364	0.790323	0.521739
	chr13	48079984	CG	0.887701	0.435644	0.865591	0.90991	0.797357	0.772727	0.812903	0.823256	0.877285	0.810606
	chr13	48080000	CG	0.95082	0.558824	0.956522	0.972222	0.896396	1	0.88961	0.87037	0.955614	0.940559
	chr13	48080008	CG	0.891892	0.415094	0.888298	0.867257	0.849558	0.73913	0.87013	0.751152	0.903646	0.834507
	chr13	48080010	CG	0.906593	0.5	0.887097	0.946429	0.845815	0.884615	0.890323	0.787037	0.945312	0.836237
	chr13	48080626	CG	0.907473	0.496503	0.903346	0.893491	0.86618	0.857143	0.885321	0.775665	0.937853	0.848138
	chr13	48080627	CG	0.842105	0.523256	0.863158	0.916667	0.80315	0.819149	0.897143	0.888889	0.938326	0.913386
	chr13	48080634	CG	0.822464	0.391608	0.799257	0.816568	0.757282	0.693878	0.728111	0.700758	0.859155	0.799427
	chr13	48081213	CG	0.664	0.145784	0.742647	0.758621	0.59727	0.684211	0.547325	0.72549	0.717949	0.707602
	chr13	48081218	CG	0.517787	0.110514	0.576642	0.52349	0.447099	0.518152	0.429752	0.503268	0.611399	0.508772
	chr13	48081220	CG	0.639344	0.106532	0.691729	0.662069	0.521127	0.533557	0.488223	0.543046	0.679558	0.603659
	chr13	48993167	CG	0.960317	0.632479	0.964467	0.955882	1	0.929825	0.924	0.941176	0.934708	0.941748
	chr13	48993170	CG	0.896	0.550847	0.909548	0.926471	0.90458	0.929825	0.876	0.862745	0.931271	0.893204
	chr13	48993186	CG	0.92126	0.571429	0.960199	0.867647	0.90458	0.961538	0.874016	0.891626	0.941581	0.92233
	chr13	48993194	CG	0.859504	0.427273	0.870647	0.852941	0.827451	0.764706	0.782609	0.783251	0.889273	0.794118
	chr13	48994752	CG	1	0.630435	1	1	1	1	1	1	1	1
	chr13	48996252	CG	0.444615	0.928406	0.593607	0.467623	0.459184	0.5	0.59799	0.430808	0.566492	0.492823
	chr13	48996286	CG	0.642857	0.164384	0.571429	0.66129	0.47619	0.791667	0.8125	0.586207	0.644737	0.916667
	chr13	48998087	CG	0.594937	0.0526316	0.888889	0.789474	0.6875	0.67284	0.761905	0.705882	0.636364	0.636364
	chr13	48998119	CG	0.583333	0.166667	0.818182	0.681818	0.705882	0.672414	0.65	0.75	0.909091	0.863636
	chr13	49004927	CG	0.664596	0.323529	0.751479	0.753333	0.709677	0.683824	0.632979	0.795082	0.819048	0.782609
	chr13	49004945	CG	0.68932	0.382271	0.807882	0.714286	0.642105	0.78	0.700405	0.734177	0.819277	0.809524
	chr13	49006084	CG	0.771084	0.40678	0.818182	0.807018	0.777778	0.818182	0.709091	0.841463	0.813131	0.849315
	chr13	49010890	CG	0.646154	0.0360825	0.806452	0.428571	0.434783	0.72449	0.511111	0.740741	0.804878	0.756098
	chr13	49015432	CG	0.616438	0.277778	0.923077	0.75	0.7	0.748466	0.769231	0.875	0.928571	0.72
	chr13	49015437	CG	0.509091	0.133333	0.769231	0.818182	0.777778	0.613636	0.8	0.538462	0.857143	0.5
	chr13	65340642	CG	0.88	0.3125	0.9	0.897436	0.95	1	1	1	0.921569	0.885714
	chr13	81855898	CG	0.977778	0.5	1	0.979167	0.977778	0.92	0.985507	1	0.962264	1
	chr13	81855910	CG	1	0.512821	0.931034	0.957447	1	0.888889	1	1	0.962264	0.934783
	chr13	81855918	CG	1	0.461538	0.965517	0.958333	0.955556	0.925926	0.971014	1	0.981132	0.978261
	chr13	81855922	CG	0.977778	0.474359	0.965517	1	0.955556	1	0.956522	1	0.943396	0.934783
	chr13	81855925	CG	0.955556	0.525641	0.931034	0.958333	0.977778	1	0.956522	0.942308	0.924528	0.978261
	chr13	81855929	CG	1	0.474359	0.948276	0.916667	1	1	0.970588	0.961538	0.981132	0.978261
	chr13	81855939	CG	0.973684	0.486842	0.912281	1	1	0.904762	0.939394	0.882353	0.923077	0.933333
	chr13	83629622	CG	1	0.557143	0.965517	1	0.964286	1	0.959184	1	0.944444	1
	chr14	399115	CG	0.957143	0.55914	0.973684	0.969072	0.868132	0.918367	0.971698	0.938272	0.936842	0.966667
	chr14	404498	CG	0.863636	0.45	1	0.923077	0.846154	0.915033	0.952381	0.857143	0.869565	0.857143
	chr14	404500	CG	0.886364	0.272727	0.866667	0.851852	0.846154	0.869281	1	0.714286	0.913043	1
	chr14	404502	CG	0.954545	0.409091	0.933333	0.962963	0.846154	0.960784	1	0.857143	0.956522	1
	chr14	499873	CG	0.87931	0.432432	0.9	0.9	0.869565	0.949367	0.88	0.923077	0.923077	0.785714
	chr14	499874	CG	0.895349	0.545455	0.95	0.923077	0.833333	0.916667	0.882353	0.896552	0.965517	1
	chr14	577185	CG	0.915888	0.348148	0.888889	0.857143	0.854167	0.874439	0.901961	0.8125	0.931034	0.87931
	chr14	577200	CG	0.765957	0.292308	0.903226	0.791667	0.809524	0.877451	0.911111	0.733333	0.846154	0.794393
	chr14	577202	CG	0.869565	0.328244	0.909091	0.836735	0.883721	0.906863	0.891304	0.935484	0.923077	0.803738
	chr14	583222	CG	0.9	0.34375	0.75	1	0.777778	0.890411	0.96	0.777778	0.882353	1
	chr14	583244	CG	0.907407	0.333333	1	1	0.947368	0.960526	0.958333	0.9	0.944444	0.96
	chr14	583248	CG	0.851064	0.259259	0.875	0.846154	0.894737	0.931507	0.958333	1	0.944444	0.884615
	chr14	583249	CG	0.88	0.322581	0.857143	0.891892	0.875	0.886598	0.851852	0.769231	0.965517	0.965517
	chr14	685214	CHH	0.025974	0.577957	0.0222717	0.0301508	0.0135135	0.057971	0.281768	0.0151515	0.00444444	0.0235784
	chr14	954088	CG	0.842697	0.510638	0.759494	0.828829	0.797619	0.806452	0.835052	0.826446	0.846847	0.807339
	chr14	40544810	CG	0.977273	0.25	1	0.84	0.875	0.781818	1	0.933333	1	0.916667
	chr14	43044347	CG	0.757895	0.188383	0.818452	0.760309	0.535764	0.803526	0.756329	0.733333	0.842975	0.856098
	chr14	43044357	CG	0.844156	0.199688	0.841317	0.813299	0.57563	0.840686	0.771429	0.782222	0.843836	0.875306
	chr14	43044376	CG	0.687003	0.212833	0.735562	0.667532	0.547887	0.742466	0.767742	0.721604	0.774105	0.714988
	chr14	43044384	CG	0.824324	0.264	0.842262	0.830287	0.72238	0.815152	0.861842	0.830735	0.88674	0.844444
	chr15	34039341	CHH	0.97561	0.375	1	0.977273	0.94	1	0.948718	1	0.958333	1
	chr15	79042267	CG	1	0.560976	0.968992	0.886792	1	0.890411	1	1	1	1
	chr16	17758415	CG	0.794872	0.294118	0.8125	0.894737	0.736842	0.766355	0.95	0.705882	0.941176	0.8
	chr16	17765668	CG	0.77193	0.44	0.861538	0.837963	0.714932	0.856	0.834586	0.793722	0.88535	0.945355
	chr16	17765675	CG	0.886905	0.55102	0.911538	0.87037	0.81448	0.885246	0.885496	0.825893	0.923077	0.956284
	chr16	49388778	CG	0	0.4375	0	0	0.025	0	0	0	0	0.0204082
	chr16	49388793	CG	0.030303	0.470588	0.025	0	0	0	0	0.0227273	0.0192308	0
	chr16	63155336	CG	0.991525	0.607143	1	0.969697	1	0.904762	1	1	1	1
	chr16	63156737	CG	0.717949	0.388889	0.772727	0.741935	0.72	0.761905	0.8	0.826087	0.814815	0.818182
	chr16	63161570	CG	0.810811	0.222222	0.954545	0.952381	0.911765	0.863636	0.954545	0.92	0.909091	0.973684
	chr16	63180197	CG	0.671053	0.197183	0.857143	0.738095	0.634615	0.6875	0.638298	0.777778	0.883721	0.588235
	chr16	63180212	CG	0.842857	0.358209	1	0.829268	0.912621	0.921569	0.782609	0.875	0.880952	0.75
	chr16	66308358	CG	0.73	0.411504	0.909091	0.767442	0.809524	0.7	0.732673	0.705128	0.78	0.839744
	chr16	66308381	CG	0.806366	0.442857	0.88501	0.850679	0.762346	0.831325	0.7357	0.774135	0.857143	0.79902
	chr17	18677568	CG	0.879227	0.522078	0.92562	0.923664	0.865854	0.918495	0.906103	0.901235	0.921569	0.92
	chr17	36875344	CG	0.618557	0.3	0.925926	0.92	0.911111	0.819672	0.75	0.954545	0.942857	0.833333
	chr17	71661425	CG	0.947368	0.516129	0.971014	0.950617	0.916667	0.923077	0.921569	0.931507	0.953488	0.95122
	chr17	71661440	CG	0.859649	0.507937	0.855072	0.925926	0.883333	0.923077	1	0.945205	1	0.95122
	chr18	11465370	CG	0.725	0.0863309	0.777778	0.833333	0.491525	0.75	0.547619	0.752941	0.825	0.756757
	chr18	30851447	CG	0.764706	0.448276	0.851852	0.969697	0.829268	0.794737	0.864865	0.870968	0.926829	0.869565
	chr18	30854334	CG	0.804348	0.101124	0.810811	0.509804	0.487805	0.83871	0.454545	0.5	0.692308	0.533333
	chr18	63729047	CG	0.969697	0.586207	1	0.954545	1	0.954545	1	1	0.977778	1
	chr19	14091	CG	0.282486	0.027027	0.503597	0.494545	0.411458	0.372093	0.318033	0.551613	0.521605	0.470588
	chr19	14112	CG	0.356941	0.0149254	0.728261	0.69395	0.510417	0.569231	0.570492	0.641026	0.726154	0.589147
	chr19	14124	CG	0.358824	0.00704225	0.668394	0.696154	0.554817	0.594059	0.561753	0.608365	0.745223	0.635135
	chr19	14127	CG	0.404692	0.00352113	0.782383	0.773077	0.667774	0.67	0.589641	0.688213	0.817891	0.594595
	chr19	18520	CG	0.931129	0.380567	0.951613	0.926829	0.848276	0.877551	0.738095	0.925	0.936283	0.973154
	chr19	60804	CG	0.494118	0.0625	0.4	0.571429	0.315789	0.335766	0.368421	0.625	0.409091	0.333333
	chr19	66920	CG	0.786667	0.419753	0.928416	0.876344	0.73107	0.727626	0.863118	0.867299	0.907801	0.879257
	chr19	70134	CG	0.694444	0.399361	0.730539	0.748092	0.703297	0.719298	0.822222	0.677419	0.77305	0.791946
	chr19	70137	CG	0.861111	0.504792	0.88024	0.862595	0.769231	0.892857	0.859259	0.806452	0.893617	0.85906
	chr19	57346818	CG	0.630137	0.191919	0.726852	0.870968	0.506329	0.72973	0.657143	0.677249	0.75	0.680628
	chr19	57346826	CG	0.527027	0.169811	0.53211	0.674603	0.41841	0.573333	0.628571	0.474227	0.631034	0.450262
	chr19	57346838	CG	0.689189	0.226415	0.766055	0.785714	0.644351	0.647887	0.642857	0.735751	0.8	0.827225
	chr19	57346841	CG	0.77027	0.226415	0.876147	0.887931	0.807531	0.929577	0.714286	0.756477	0.858131	0.853403
	chr19	61922622	CG	0.79798	0.4	0.897059	0.78022	0.707317	0.866667	0.721649	0.89899	0.875912	0.791209
	chr2	100648538	CG	0.555556	0.166667	0.6	0.623853	0.463415	0.605263	0.528571	0.516129	0.663043	0.604278
	chr2	100648550	CG	0.555556	0.177778	0.697183	0.617021	0.506579	0.574074	0.621212	0.560606	0.704225	0.690722
	chr2	100653936	CG	0.886364	0.55	0.923077	0.915254	0.861538	0.946429	0.864865	0.924528	0.888889	0.952381
	chr2	124768390	CG	0.964072	0.534783	0.893788	0.94898	0.902439	0.87037	0.865566	0.942953	0.956989	0.963211
	chr2	124768423	CG	0.954839	0.582609	0.948104	0.946292	0.901786	0.956204	0.961722	0.946309	0.964286	0.980066
	chr20	66337282	CG	0.542857	0.200913	0.690789	0.679245	0.491597	0.556391	0.597403	0.568862	0.701754	0.703226
	chr20	66337319	CG	0.806122	0.343023	0.897059	0.9	0.687023	0.833333	0.73913	0.828947	0.868421	0.797468
	chr20	71394048	CG	1	0.5	0.973684	0.979592	1	1	1	0.981481	0.964286	0.914894
	chr20	71394053	CG	1	0.5	0.973684	1	1	1	0.965517	0.962963	0.982143	0.957447
	chr20	71394065	CG	0.865385	0.478261	0.947368	0.938776	0.948718	0.9	0.948276	0.944444	0.964286	0.93617
	chr21	2018159	CG	0.758065	0.408163	0.891156	0.864516	0.829545	0.809524	0.869048	0.766129	0.892473	0.833866
	chr21	2018164	CG	0.806452	0.387755	0.890411	0.774194	0.863636	0.826923	0.869048	0.766129	0.902174	0.886364
	chr21	2018166	CG	0.631148	0.270833	0.717241	0.632258	0.613636	0.567308	0.702381	0.528455	0.76087	0.741214
	chr21	2018168	CG	0.865546	0.387755	0.958904	0.903226	0.784091	0.854369	0.928571	0.895161	0.880435	0.916667
	chr21	2018575	CG	0.659574	0.227273	0.7	0.76	0.692308	0.688	0.631579	0.916667	0.846154	0.837838
	chr21	2018576	CG	0.684211	0.15	0.608696	0.666667	0.5625	0.592105	0.571429	0.64	0.71875	0.743243
	chr21	2018579	CG	0.895833	0.363636	1	1	0.846154	0.92126	0.894737	0.833333	0.846154	1
	chr21	2018580	CG	0.831169	0.2	0.869565	0.833333	0.848485	0.764331	0.611111	0.84	0.8125	0.853333
	chr21	2018583	CG	0.955556	0.35	1	1	1	0.982301	1	1	1	1
	chr21	2018584	CG	0.701299	0.125	0.944444	0.857143	0.636364	0.751634	0.583333	0.869565	0.787879	0.710526
	chr21	2018588	CG	0.782051	0.175	0.782609	0.766667	0.818182	0.727848	0.567568	0.88	0.878788	0.868421
	chr21	2018591	CG	0.979592	0.363636	0.909091	1	0.923077	0.929134	1	0.923077	0.916667	1
	chr21	2018592	CG	0.871795	0.2	0.956522	0.9	0.818182	0.867925	0.72973	0.92	0.966667	0.907895
	chr21	2018593	CG	0.897959	0.363636	0.909091	0.923077	1	0.914729	1	0.846154	0.75	1
	chr21	2018594	CG	0.736842	0.175	0.956522	0.733333	0.787879	0.786164	0.72973	0.76	0.878788	0.802632
	chr21	2018595	CG	0.918367	0.318182	0.909091	0.884615	0.846154	0.928571	0.947368	1	0.833333	0.95
	chr21	2018596	CG	0.807692	0.184211	1	0.75	0.818182	0.805031	0.702703	0.84	0.878788	0.868421
	chr21	2018606	CHH	0.833333	0.179487	0.954545	0.833333	0.735294	0.801242	0.675676	0.84	0.764706	0.866667
	chr21	2018624	CG	0.925	0.357143	1	0.9	0.944444	0.922078	0.809524	0.866667	0.96	0.93617
	chr21	5955370	CHH	0.96875	0.25	1	0.95	0.967742	1	1	0.96875	0.973684	0.857143
	chr21	19876998	CG	0.73913	0.0487805	0.916667	0.596774	0.670732	0.8	0.514286	0.666667	0.619048	0.7
	chr21	19877021	CG	0.461538	0.0432099	0.735294	0.45	0.428571	0.866667	0.424242	0.461538	0.4	0.564103
	chr21	26061898	CG	0.571429	0	0.846154	0.727273	0.576923	0.703704	0.7	0.857143	0.75	0.611111
	chr21	26063423	CG	0.852151	0.557789	0.911179	0.885714	0.82947	0.875817	0.870707	0.879377	0.927019	0.90087
	chr21	70102920	CG	0.968085	0.666667	0.933333	1	1	0.969298	1	0.947368	1	0.947368
	chr21	70102945	CG	0.77707	0.421053	0.863636	0.870968	0.756098	0.761566	0.725	0.947368	0.83871	0.941176
	chr21	70102952	CG	0.846626	0.395349	0.818182	0.794118	0.780488	0.770053	0.7	0.954545	0.8	0.909091
	chr21	70102957	CG	0.861446	0.488372	0.818182	0.815789	0.860465	0.850953	0.829268	0.952381	0.969697	0.918033
	chr21	70102966	CG	0.726708	0.309524	0.791667	0.594595	0.608696	0.696262	0.767442	0.761905	0.878788	0.649123
	chr21	70102991	CG	0.784483	0.289474	0.870968	0.742857	0.6875	0.728707	0.771429	0.952381	1	0.833333
	chr21	70102992	CG	0.79235	0.461538	0.87037	0.833333	0.746032	0.814381	0.930556	0.818182	0.98	0.858824
	chr21	70102998	CG	0.53	0.121212	0.615385	0.714286	0.5	0.430508	0.472222	0.571429	0.8125	0.581395
	chr21	70103047	CG	0.84252	0.4	0.904762	0.84	0.740741	0.748954	0.88	0.846154	0.904762	0.795455
	chr21	70103061	CG	0.84106	0.461538	0.818182	0.92	0.777778	0.831418	0.931034	0.785714	0.954545	0.875
	chr22	2878259	CG	0.818182	0.509434	0.94186	0.807143	0.778846	0.803279	0.826087	0.80303	0.858974	0.915493
	chr22	2880964	CG	0.784	0.453333	0.911243	0.904762	0.79845	0.746988	0.853659	0.896104	0.940678	0.935323
	chr22	37934889	CG	0.502183	0.221154	0.842697	0.530726	0.525773	0.781818	0.484211	0.702564	0.788546	0.618056
	chr22	37934899	CG	0.481013	0.199519	0.824176	0.5	0.492386	0.676471	0.494737	0.682292	0.774336	0.606897
	chr22	53651684	CG	0.735849	0.468085	0.913295	0.788732	0.824427	1	0.773438	0.741784	0.875	0.8
	chr22	53653620	CG	0.890196	0.416667	0.875	0.913043	0.84	0.858824	1	0.916667	0.96875	0.947368
	chr22	53653632	CG	0.890152	0.428571	0.7	0.884615	0.689655	0.867647	0.758621	0.785714	0.914286	0.913043
	chr22	60053760	CG	0	0.702703	0	0	0	0	0	0	0.0416667	0
	chr22	60053767	CG	0.0416667	0.586207	0	0	0.047619	0	0	0	0	0
	chr22	60053768	CG	0	0.702703	0.0416667	0	0	0	0	0.0227273	0.0416667	0
	chr22	60053772	CG	0	0.517241	0	0	0	0	0	0	0	0
	chr22	60053773	CG	0	0.72973	0.0416667	0	0.0277778	0	0	0	0	0
	chr22	60053788	CG	0	0.517241	0	0	0	0	0	0	0	0
	chr22	60053792	CG	0	0.702703	0	0	0	0	0	0	0	0
	chr23	49155124	CG	1	0.607843	1	0.979592	1	1	0.982759	0.969697	0.978261	0.962963
	chr23	49155127	CG	1	0.588235	1	0.98	1	1	0.982759	1	0.978261	1
	chr23	49155131	CG	0.884615	0.4	0.9375	0.916667	0.947368	0.9	0.943396	1	0.95	0.909091
	chr23	49155139	CG	1	0.588235	1	1	1	1	1	1	1	1
	chr23	49155140	CG	1	0.454545	1	1	1	1	0.981818	1	1	0.969697
	chr23	49155145	CG	1	0.454545	1	1	1	1	0.981818	0.944444	1	1
	chr23	49155146	CG	0.971429	0.588235	1	0.980392	1	1	0.982759	1	0.978261	1
	chr23	49155147	CG	1	0.436364	1	1	1	1	1	0.944444	1	1
	chr23	49155159	CG	0.961538	0.4	1	0.972222	0.947368	1	0.927273	1	0.95	1
	chr23	49155162	CG	0.923077	0.4	0.9375	0.944444	0.947368	0.916667	0.945455	1	1	1
	chr23	49155168	CG	1	0.436364	1	0.972222	0.947368	1	1	0.944444	1	1
	chr23	49155171	CG	1	0.480769	1	0.942857	1	1	0.981132	1	1	0.96875
	chr23	50945950	CG	0.870968	0.214286	1	0.791667	0.823529	1	0.888889	0.925	0.882353	0.885714
	chr24	935741	CG	0.970588	0.575758	0.971429	0.960784	1	1	0.974359	0.969697	1	0.960784
	chr24	2802318	CG	0.932203	0.480519	0.962264	0.96	0.978723	1	0.955556	0.909091	0.97619	0.974359
	chr24	2802323	CG	0.949153	0.493333	0.981132	0.959184	1	1	0.956044	0.954545	1	0.974359
	chr24	2802325	CG	0.915254	0.448718	0.962264	0.979592	0.979167	1	0.967033	0.977273	0.97619	1
	chr24	2802332	CG	0.966102	0.5	0.962264	0.979592	1	1	0.945055	1	1	0.97561
	chr24	2802339	CG	0.949153	0.5	1	0.979592	1	1	0.967033	0.954545	1	1
	chr24	2802346	CG	0.983051	0.525641	0.981132	1	1	1	0.967033	0.977273	0.97619	0.97561
	chr24	8673304	CG	0.939597	0.589552	0.956522	0.932927	0.859649	0.857143	0.918519	0.925234	0.944444	0.942308
	chr24	36372602	CG	0.746988	0.392857	0.785714	0.75	0.700787	0.681818	0.829268	0.785714	0.736842	0.888889
	chr25	3674	CG	0.827957	0.369059	0.84	0.855422	0.734375	0.833333	0.811881	0.85	0.93578	0.903846
	chr25	3681	CG	0.882979	0.4315	0.92	0.963855	0.8125	0.947368	0.921569	0.85	0.935185	0.894231
	chr25	3694	CG	0.789474	0.406877	0.9375	0.804348	0.795918	0.90625	0.923077	0.769231	0.764706	0.867925
	chr25	4827345	CG	0.75162	0.45098	0.835749	0.810909	0.713725	0.732171	0.856115	0.774194	0.882609	0.782609
	chr25	4827355	CG	0.689218	0.352941	0.822967	0.8	0.646825	0.718462	0.766423	0.711628	0.868996	0.768293
	chr25	18890048	CG	0.905263	0.606557	0.941909	0.924157	0.882979	0.900763	0.906475	0.916898	0.942529	0.9425
	chr25	18904194	CG	0.788732	0.25	0.85	0.860465	0.742857	0.8	0.818182	0.886792	0.882353	0.8
	chr25	18916941	CHG	0	0.351351	0	0	0.025641	0.0169492	0	0	0	0
	chr25	18916949	CG	0.736842	0.333333	0.928571	0.947368	0.684211	0.862069	0.8	0.875	0.962264	0.941176
	chr25	19018569	CG	0.944444	0.375	0.980769	0.932203	0.852459	0.914894	0.888889	0.886792	1	1
	chr25	19018589	CG	0.717172	0.307692	0.860068	0.787611	0.776119	0.58209	0.840237	0.777778	0.809524	0.830769
	chr25	19018590	CG	0.818182	0.333333	0.942308	0.933333	0.852459	0.929293	0.921053	0.849057	0.918367	1
	chr25	19018599	CG	0.773333	0.111111	0.903846	0.833333	0.852459	0.928571	0.945946	0.924528	0.897959	1
	chr25	19018605	CG	0.776316	0.444444	0.923077	0.833333	0.833333	0.907216	0.894737	0.886792	0.918367	0.9
	chr25	19025664	CG	0.75641	0.40678	0.924623	0.855932	0.748387	0.753425	0.852273	0.934783	0.901235	0.938628
	chr25	30280754	CG	0.739583	0.358974	0.753731	0.705521	0.655172	0.690909	0.852459	0.666667	0.747475	0.720339
	chr25	30369991	CG	0.882353	0.4	0.9375	0.869565	0.775	0.913043	0.939394	0.923077	0.962963	0.927273
	chr25	32362155	CHG	0.0266419	0.61991	0.0151047	0.0336996	0.0175292	0.0179856	0.10503	0.019344	0.0287486	0.0163399
	chr25	32379154	CG	0.962963	0.543478	0.984375	1	0.925373	1	0.962963	0.868852	0.985075	0.960784
	chr26	1799	CG	0.882979	0.576923	0.911765	0.926471	0.83871	0.934211	0.873418	0.833333	0.914894	0.973214
	chr26	1840	CG	0.953488	0.51	0.970588	1	0.923077	0.969697	0.981132	0.918919	1	0.963855
	chr26	17972425	CG	0.896552	0.117647	0.833333	0.944444	0.578947	0.84375	0.769231	0.826087	0.933333	0.928571
	chr26	17972460	CG	0.903226	0.291667	1	0.909091	0.947368	0.818182	0.875	1	0.842105	1
	chr27	6279005	CG	0.740385	0.306122	0.817778	0.802817	0.588832	0.683258	0.613636	0.68254	0.828283	0.779874
	chr27	25159693	CG	0.616279	0.206522	0.59375	0.626506	0.529412	0.618557	0.491803	0.545455	0.708333	0.680851
	chr27	28540661	CG	0.923567	0.641509	0.956522	0.911111	0.911111	0.918552	0.9	0.940299	0.936709	0.972222
	chr27	28593610	CG	0.903614	0.409836	0.903846	0.964912	0.846154	0.934426	0.836364	0.932203	0.946667	0.864407
	chr27	28593617	CG	0.975	0.534483	1	0.909091	0.909091	0.95	0.886792	0.910714	0.944444	0.929825
	chr27	28593625	CG	0.898734	0.465517	0.9	0.811321	0.804598	0.933333	0.811321	0.854545	0.887324	0.877193
	chr27	28593631	CG	0.936709	0.481481	0.92	0.945455	0.895349	0.95	0.823529	0.963636	0.930556	0.859649
	chr27	28600355	CG	0.848214	0.395161	0.964286	0.884615	0.846939	0.9	0.860759	0.894118	0.928571	0.891892
	chr27	28600356	CG	0.965812	0.523636	0.960396	0.927778	0.86385	0.985915	0.951965	0.914634	0.930693	0.969697
	chr27	28600362	CG	0.894737	0.463415	0.947368	0.953488	0.935484	0.898305	0.897436	0.964706	0.964912	0.918919
	chr27	28600363	CG	0.966387	0.622505	0.955446	0.955056	0.953052	0.985915	0.986667	0.975904	0.96	0.984848
	chr27	28600370	CG	0.913793	0.455285	0.948276	0.900763	0.93	0.745763	0.797468	0.964706	0.938596	0.783784
	chr27	28600371	CG	0.942623	0.626134	0.970297	0.955556	0.901408	0.986301	0.956332	0.975904	0.980198	1
	chr27	28600376	CG	0.891892	0.391667	0.947368	0.907692	0.876289	0.844828	0.87013	0.908046	0.964286	0.916667
	chr27	28600377	CG	0.949153	0.619318	0.970297	0.95858	0.904762	0.930556	0.960699	0.95122	0.969072	0.984848
	chr27	28600396	CG	0.929293	0.553539	0.970732	0.966667	0.916279	0.909091	0.926087	0.965517	0.932692	0.916667
	chr27	28651411	CG	0.953271	0.597561	0.978495	0.936047	0.883721	0.966667	0.93578	0.979167	0.955224	0.97651
	chr27	28652912	CG	0.875	0.346154	0.923077	0.709677	0.740741	0.933333	0.714286	0.806452	0.933333	0.882353
	chr27	28705675	CG	0.971698	0.633333	0.9	0.942857	0.909091	0.921569	0.951807	1	0.945455	0.942308
	chr27	28723703	CG	0.886076	0.492308	0.913462	0.932432	0.872727	0.87234	0.843478	0.863248	0.965116	0.942308
	chr27	28723710	CG	0.942029	0.433962	0.928571	0.954545	0.903846	0.88764	0.807692	0.933333	0.955882	0.851064
	chr27	28884311	CG	0.957418	0.60556	0.954304	0.94239	0.88303	0.956679	0.948408	0.947666	0.952214	0.972362
	chr27	28934363	CG	0.958333	0.402367	0.90625	1	0.829268	0.8	0.8	0.95112	0.964143	0.954545
	chr27	35843449	CG	0.75	0.452174	0.850575	0.900826	0.738806	0.78	0.816	0.782313	0.871508	0.827586
	chr27	37600337	CG	0.626566	0.288372	0.717526	0.7109	0.546482	0.545045	0.710884	0.665487	0.741732	0.643341
	chr27	37616511	CG	0.825243	0.192308	0.962963	0.835821	0.745455	0.78481	0.714286	0.855769	0.873239	0.866667
	chr27	37616532	CG	0.795082	0.269231	0.851852	0.753623	0.714286	0.88172	0.651163	0.809524	0.916667	0.95082
	chr27	37616540	CG	0.633333	0.166667	0.777778	0.710145	0.660714	0.757895	0.692308	0.669903	0.753623	0.8
	chr27	37639672	CG	0.731707	0.240695	0.829493	0.809976	0.649587	1	0.78481	0.799569	0.879518	0.822581
	chr27	37639680	CG	0.613003	0.200993	0.690045	0.677725	0.58804	0.562914	0.660131	0.686695	0.755137	0.709677
	chr27	37639695	CG	0.798122	0.175074	0.920308	0.916667	0.809045	0.782946	0.75	0.868613	0.905588	0.888889
	chr28	1893897	CG	0.788991	0.34375	0.666667	0.882353	0.733333	0.757353	0.647059	0.894737	0.7	0.783333
	chr28	1893912	CG	0.887097	0.190476	0.545455	0.818182	0.5	0.694118	0.555556	0.916667	0.555556	0.85
	chr28	1893929	CG	0.816794	0.2	0.727273	0.9375	0.583333	0.564815	0.555556	1	0.625	0.75
	chr28	1894157	CG	0.658228	0.230769	0.588235	0.5	0.538462	0.567568	0.636364	0.571429	0.681818	0.837209
	chr28	11165042	CG	0.6375	0.291667	0.746341	0.672566	0.681592	0.830986	0.742268	0.776596	0.8125	0.792208
	chr28	39319503	CHG	0.163636	0.5625	0	0.222222	0	0	0	0	0.247788	0
	chr28	39323644	CG	0.770992	0.351724	0.944444	0.877984	0.741611	0.745763	0.768182	0.866412	0.93133	0.905109
	chr28	39350373	CG	0.923077	0.538462	0.95092	0.933775	0.846154	0.843137	0.79646	0.956835	0.961538	0.897959
	chr28	43077151	CG	0.603774	0.1875	0.583333	0.730769	0.575758	0.6	0.604651	0.591549	0.7	0.84127
	chr28	43077180	CG	0.833333	0.322581	0.849315	0.833333	0.808824	0.735294	0.767442	0.871429	0.9375	0.921875
	chr29	17791643	CG	0.968	0.631579	0.964072	0.958333	0.927928	0.923611	0.953125	0.969697	0.963855	0.933333
	chr29	17791651	CG	0.952	0.631579	0.952096	0.951389	0.927928	0.939394	0.90625	0.939394	0.963855	0.955556
	chr29	17791673	CG	0.942149	0.578947	0.963855	0.950355	0.882883	0.933333	0.920635	0.953846	0.963855	0.970149
	chr29	19399723	CHH	0	0.272727	0	0	0	0	0	0.00930233	0	0.0107527
	chr29	19401705	CG	0.842105	0.37037	0.75	0.777778	0.71875	0.735043	0.705882	0.777778	0.796296	0.76087
	chr29	19412211	CG	0.760563	0.171429	0.636364	0.631579	0.482759	0.658031	0.677419	0.806452	0.62963	0.5
	chr29	19414796	CG	0.862069	0.347826	1	0.923077	0.742857	0.837838	0.7	0.777778	0.9375	0.759259
	chr29	19415009	CG	0.918605	0.631579	0.928571	0.933333	0.934959	0.928571	0.971429	0.885714	0.962963	0.893939
	chr29	19415024	CG	0.677419	0.310345	0.663366	0.689655	0.67284	0.636364	0.6	0.590909	0.605442	0.757511
	chr29	19417788	CG	0.616311	1	0.61834	0.648997	0.485623	0.598253	0.649857	0.589172	0.705793	0.586256
	chr29	19417822	CG	0.782051	0.160714	0.83871	0.766667	0.5625	0.779221	0.8125	0.545455	0.781818	0.846154
	chr29	19417824	CG	0.474359	0.0892857	0.677419	0.5	0.384615	0.623377	0.53125	0.409091	0.581818	0.78022
	chr29	19421109	CG	0.853282	0.460784	0.806268	0.791304	0.761021	0.746032	0.798005	0.744921	0.85697	0.761818
	chr29	19430349	CG	0.775862	0.32381	0.774929	0.877828	0.889344	0.780645	0.666667	0.758465	1	0.737226
	chr29	19431021	CG	0.503615	0.170077	0.476064	0.541877	0.427273	0.470636	0.424355	0.429951	0.588255	0.479566
	chr29	19431022	CG	0.836032	0.511706	0.81686	0.791209	0.815238	0.770541	0.789572	0.76915	0.852919	0.795918
	chr29	19436111	CG	0.535354	0.0588235	0.692308	0.731707	0.552083	0.6	0.641026	0.602564	0.576471	0.538462
	chr29	19436142	CG	0.620253	0.0481928	0.726415	0.682927	0.6	0.589744	0.567568	0.602564	0.647059	0.727273
	chr29	19436146	CG	0.766234	0.13253	0.90566	0.780488	0.8	0.837838	0.72973	0.897436	0.858824	0.818182
	chr29	19436148	CG	0.519481	0.060241	0.745283	0.609756	0.578947	0.675676	0.648649	0.769231	0.670588	0.636364
	chr29	19440150	CG	0.825911	0.51073	0.883871	0.879195	0.784452	0.787037	0.785075	0.814642	0.881292	0.858696
	chr29	19440174	CG	0.796117	0.484127	0.822981	0.854369	0.789655	0.821429	0.745763	0.7737	0.873214	0.855346
	chr29	19444923	CG	0.880383	0.404255	0.86	0.878505	0.866221	0.818182	0.797203	0.688034	0.877155	0.858974
	chr29	46590621	CG	0.879581	0.486486	0.940476	0.808511	0.853333	0.851064	0.737226	0.911439	0.907407	0.90012
	chr29	46590625	CG	0.903141	0.513514	0.916667	0.914894	0.92	0.957447	0.870504	0.95572	0.959259	0.942238
	chr29	46590627	CG	0.978947	0.547945	0.970238	0.978723	0.90604	0.893617	0.942029	0.96679	0.981481	0.971084
	chr29	46590658	CG	0.970899	0.571429	0.945783	0.933333	0.918919	0.869565	0.956204	0.962963	0.970149	0.952727
	chr29	50646168	CHH	0.386364	0	0.384615	0.339623	0.53125	0.444444	0.528302	0.520833	0.358491	0.382353
	chr3	694792	CG	0.849558	0.453237	0.890909	0.886076	0.75969	0.73913	0.763158	0.766234	0.879121	0.770833
	chr3	1019307	CG	0.730159	0.354839	0.894737	0.847222	0.822581	0.842105	0.789474	0.727273	0.879518	0.814978
	chr3	1024934	CG	0.767647	0.480392	0.789216	0.825166	0.735556	0.751055	0.834423	0.739054	0.805604	0.795977
	chr3	1024960	CG	0.77147	0.450704	0.814181	0.862797	0.772475	0.8	0.859574	0.774869	0.875652	0.856734
	chr3	1032714	CG	0.846154	0.5	0.778409	0.908163	0.764331	0.80303	0.764706	0.811927	0.905325	0.804348
	chr3	1044638	CG	0.334395	0.0175234	0.79558	0.510067	0.350427	0.560606	0.300353	0.534965	0.559871	0.506849
	chr3	1045568	CG	0.894737	0.464286	0.788462	0.789474	0.829268	0.85	0.891089	0.809091	0.907143	0.838235
	chr3	1045570	CG	0.913793	0.482143	0.904762	0.868421	0.853659	0.85	0.872549	0.845455	0.928058	0.852941
	chr3	7179163	CG	0.875	0.428571	0.87013	0.955224	0.684211	0.848558	0.802817	0.853659	0.878049	0.950617
	chr3	64413011	CG	0.864865	0.368421	0.894737	0.892857	0.931034	0.952381	0.84375	0.941176	0.875	0.941176
	chr3	82709345	CG	0.573333	0.121622	0.730769	0.682292	0.462264	0.641975	0.684615	0.642857	0.805556	0.67
	chr3	82709353	CG	0.553333	0.108108	0.650273	0.614583	0.492958	0.604938	0.580153	0.52381	0.694444	0.555556
	chr3	82713603	CG	0.68254	0.125	0.869565	0.815789	0.6	0.65	0.611111	0.681818	0.85567	0.777778
	chr3	82727329	CG	0.65445	0.314815	0.72561	0.733333	0.629393	0.73494	0.725352	0.698113	0.793651	0.710526
	chr3	82727332	CG	0.790576	0.358025	0.829268	0.771429	0.71246	0.722892	0.830986	0.806604	0.857143	0.835526
	chr3	82749281	CG	0.819048	0.428571	0.907407	0.980769	0.752941	0.684932	0.882353	0.873418	0.932584	0.895652
	chr3	82749310	CG	0.646465	0.190476	0.754717	0.735294	0.529412	0.625	0.647059	0.592105	0.776471	0.710526
	chr3	82764502	CG	0.66	0.25	0.758621	0.890909	0.662921	0.734694	0.619048	0.876712	0.8	0.75
	chr3	82834260	CG	0.779412	0.166667	0.888889	0.875	0.571429	0.846154	0.722222	0.792453	0.866667	0.55
	chr3	82838311	CG	0.838235	0.25	0.932432	0.873016	0.826446	0.76	0.636364	0.939394	0.885714	0.901639
	chr3	82838326	CG	0.685714	0.192308	0.631579	1	0.620968	1	1	0.69697	0.666667	0.636364
	chr3	82838334	CHH	0.702703	0.172414	0.736842	0.865385	0.61157	1	0.470588	0.666667	0.75	0.646154
	chr3	82861588	CG	0.763441	0.357143	0.851852	0.75	0.714286	0.725	0.724138	0.826087	0.881356	0.808511
	chr3	95023482	CG	0.674419	0.25	0.779661	0.828571	0.666667	0.794118	0.807692	0.647059	0.724138	0.809524
	chr3	95023810	CG	0.9428	0.46357	0.909884	0.940097	0.763558	0.854839	0.777166	0.878514	0.882967	0.853218
	chr3	95023815	CG	0.688154	0.294021	0.677204	0.748691	0.633097	0.630094	0.643791	0.559585	0.744706	0.690003
	chr3	95023816	CG	0.941901	0.54479	0.931366	0.95	0.893722	0.895522	0.824417	0.879074	0.943935	0.901573
	chr3	95023817	CG	0.930617	0.52589	0.930129	0.911458	0.883325	0.852201	0.846486	0.878317	0.947875	0.911381
	chr3	95023820	CG	0.758377	0.338768	0.75573	0.835861	0.705615	0.703812	0.715659	0.622118	0.798143	0.755825
	chr3	95023821	CG	0.746014	0.344911	0.76971	0.790188	0.708807	0.666667	0.682454	0.637071	0.803102	0.747772
	chr3	95023851	CG	0.805616	0.377358	0.834932	0.842478	0.706792	0.703488	0.673582	0.728215	0.84556	0.757727
	chr3	95023852	CG	0.769985	0.386844	0.797182	0.773358	0.648575	0.708683	0.663507	0.694627	0.811013	0.747332
	chr3	104132550	CG	0.96	0.631579	0.993377	0.949309	0.888393	0.967213	0.981366	0.930736	0.971292	0.968085
	chr3	120819140	CG	0.969697	0.15	0.93617	0.857143	1	1	0.857143	0.866667	0.954545	0.901961
	chr4	23448	CG	0.824324	0.424242	0.882353	0.814815	0.745946	0.75	0.823529	0.735294	0.894737	0.818182
	chr4	23475	CG	0.669565	0.272109	0.717172	0.726316	0.574751	0.606557	0.682692	0.65625	0.8	0.757576
	chr4	23490	CHH	0.814815	0.382353	0.929412	0.842857	0.766129	0.808511	0.855422	0.878788	0.898734	0.862745
	chr4	33213	CG	0.858974	0.453975	0.875	0.805556	0.755725	0.898305	0.8375	0.764706	0.978261	0.943396
	chr4	36017	CG	0.813187	0.418182	0.854167	0.835821	0.707317	1	0.764706	0.836364	0.84375	0.916667
	chr4	36025	CG	0.876404	0.5	0.93617	0.876923	0.764706	0.846154	1	0.959184	1	0.918367
	chr4	36035	CG	0.966292	0.590909	0.978261	0.984127	0.915254	0.903846	1	0.979592	0.966102	0.918367
	chr4	36062	CG	0.770115	0.5	0.783784	0.962963	0.81982	0.829787	0.857143	0.863636	0.944444	0.860465
	chr4	63328	CG	0.909091	0.536585	0.95	0.928	0.826446	0.888889	0.941176	0.870504	0.928571	0.925926
	chr4	63336	CG	0.922078	0.353659	0.865546	0.91129	0.793388	0.90625	0.95098	0.892086	0.946429	0.9
	chr4	27710569	CG	0.783505	0.469697	0.892405	0.823864	0.723549	0.775	0.843373	0.870588	0.892086	0.895238
	chr4	27721657	CG	0.754717	0.153846	0.666667	0.772727	0.770833	0.851852	0.59375	0.625	0.769231	0.666667
	chr4	27732268	CG	0.82243	0.264706	0.873684	0.861386	0.728814	0.76087	0.62963	0.84058	0.894118	0.952381
	chr4	33570428	CG	0.918919	0.593023	0.935802	0.930481	0.875758	0.88	0.861446	0.913313	0.956897	0.95279
	chr4	35235476	CG	0.892157	0.571429	0.945205	0.929648	0.84507	0.864407	0.966667	0.888889	0.948387	0.928889
	chr4	35248526	CG	0.819407	0.406977	0.913838	0.860987	0.735608	0.826855	0.713115	0.870707	0.922145	0.884368
	chr4	41471240	CG	0.66	0.382979	0.757576	0.76378	0.681034	0.770492	0.7375	0.644444	0.810811	0.744681
	chr4	41476243	CG	0.886364	0.2	0.822222	0.71875	0.842105	0.7	0.833333	0.727273	0.916667	0.75
	chr4	41476244	CG	0.869969	0.393443	0.80315	0.825581	0.81681	0.744681	0.813953	0.728571	0.895735	0.831683
	chr4	41476268	CG	0.910714	0.495495	0.849398	0.836364	0.865337	0.83871	0.78125	0.756098	0.822878	0.785714
	chr4	41482408	CG	0.838164	0.46798	0.890909	0.870968	0.766407	0.789116	0.724444	0.809013	0.899176	0.77027
	chr4	41482412	CG	0.677108	0.310513	0.767695	0.695187	0.655938	0.619048	0.567627	0.620172	0.755866	0.708709
	chr4	41482414	CG	0.946988	0.518337	0.937387	0.898396	1	0.849315	0.769912	0.903226	0.949905	0.899399
	chr4	41482418	CG	0.777778	0.359413	0.794011	0.704301	0.73141	0.655405	0.619469	0.660215	0.822857	0.724812
	chr4	41483178	CG	0.875862	0.53	0.845528	0.873418	0.80786	0.857143	0.851852	0.801724	0.913043	0.810345
	chr4	41483180	CG	0.856164	0.39604	0.832	0.8	0.791489	0.77551	0.810127	0.787611	0.874214	0.763006
	chr4	41483188	CG	0.852113	0.489796	0.895161	0.897436	0.828326	0.836735	0.848101	0.895652	0.93125	0.865497
	chr4	41483204	CG	0.828571	0.422222	0.824	0.797468	0.75	0.722222	0.806452	0.8125	0.877419	0.738095
	chr4	41484058	CG	0.848148	0.527716	0.907407	0.825641	0.880471	0.785185	0.866419	0.837963	0.928382	0.91
	chr4	41485460	CG	0.726496	0.344828	0.857843	0.7375	0.679775	0.85	0.75	0.698413	0.838235	0.748634
	chr4	41485466	CG	0.79661	0.362069	0.881188	0.8625	0.849162	0.860465	0.807018	0.793651	0.930403	0.815217
	chr4	41497538	CG	0.816327	0.0609137	0.72973	0.552632	0.735294	0.642857	0.484848	0.617647	0.8	0.736842
	chr4	41497564	CG	0.75	0.0609137	0.756757	0.447368	0.617647	0.692308	0.444444	0.558824	0.8	0.642857
	chr4	95100751	CG	0.928571	0.44	1	0.827586	0.88	0.924242	0.761905	0.96	0.933333	0.942308
	chr4	95100774	CG	0.836735	0.454545	1	1	0.952381	0.849057	0.833333	1	0.92	0.909091
	chr4	95742703	CG	0.95	0.625	0.936937	0.932432	0.883495	0.944444	0.95	0.939759	0.924528	0.966667
	chr4	95952730	CG	0.863711	0.553265	0.943511	0.931354	0.819504	0.88	0.885993	0.823789	0.895911	0.931298
	chr4	98733894	CG	0.666667	0.331897	0.784512	0.752604	0.592982	0.739583	0.777778	0.676667	0.758701	0.717593
	chr4	98749532	CG	0.594595	0.222222	0.725806	0.615385	0.661017	0.7	0.592593	0.737705	0.818182	0.695652
	chr4	114491635	CG	0.6	0.0877193	0.737705	0.628571	0.463918	0.484375	0.529412	0.542169	0.793103	0.583333
	chr4	114491664	CG	0.777778	0.186441	0.901639	0.830986	0.663158	0.757143	0.72	0.876543	0.844828	0.791667
	chr4	120643985	CG	0.921348	0.5625	1	0.956522	0.909091	0.921569	0.96	1	0.941176	0.952381
	chr4	120644008	CG	0.828571	0.363636	0.857143	0.809524	0.888889	0.83871	0.88	1	0.875	0.714286
	chr5	44115986	CHH	0.973684	0.538462	0.958333	1	1	1	0.947368	1	0.962963	0.971429
	chr5	53763741	CG	0.827273	0.5	0.874396	0.8875	0.754237	0.862069	0.828125	0.887755	0.890511	0.806061
	chr5	53763749	CG	0.909091	0.6	0.961353	0.975155	0.898305	0.91954	0.863636	0.97	0.963504	0.909091
	chr5	78113272	CG	0.704918	0.241379	0.603774	0.787234	0.592233	0.607143	0.636364	0.78	0.765957	0.666667
	chr5	103598475	CG	0.965517	0.333333	0.979592	0.954545	1	1	1	1	1	0.972222
	chr5	103598492	CG	0.965517	0.333333	0.959184	0.954545	0.952381	0.9	0.882353	0.965517	0.983607	0.916667
	chr5	103598507	CG	1	0.25	0.979167	0.930233	0.97561	1	0.875	0.964286	0.916667	0.914286
	chr5	114138358	CG	0.75	0.166667	0.860068	0.714286	0.655629	0.734694	0.757143	0.852	0.900602	0.868932
	chr5	114138381	CG	0.728814	0.125	0.921769	0.869565	0.787097	0.657534	0.712329	0.904762	0.930723	0.883495
	chr5	120598891	CG	0	0.45283	0	0	0	0	0	0	0	0
	chr6	8898944	CG	0.891892	0.375	0.909091	0.9375	0.944444	0.929078	0.904762	0.875	0.846154	0.892857
	chr6	8898946	CG	1	0.375	0.909091	1	1	0.93617	0.904762	0.933333	1	0.928571
	chr6	17926145	CG	0.578313	0.25	0.541667	0.607143	0.557692	0.72973	0.730769	0.56	0.806452	0.65
	chr6	17940166	CG	0.669492	0.331707	0.885057	0.8125	0.639456	0.715909	1	1	0.762791	0.635294
	chr6	17986730	CG	0.833333	0.166667	0.863636	0.830508	0.561404	0.727273	0.625	0.666667	0.954545	0.741935
	chr6	23347754	CG	0.818182	0.2	0.941176	0.925926	0.73913	0.792453	0.684211	0.764706	0.888889	0.884615
	chr6	23347758	CG	0.823529	0.1	0.941176	0.846154	0.681818	0.773585	0.736842	0.823529	0.888889	0.8
	chr6	45775306	CG	0.693182	0.388889	0.916667	0.716981	0.807229	0.810811	1	0.745455	0.77381	0.937931
	chr6	89203591	CG	0.513158	0.135135	0.863636	0.46875	0.530612	0.779817	0.510204	0.850575	0.657895	0.740741
	chr6	89203596	CG	0.880597	0.33913	0.909091	0.846154	0.727273	0.845455	0.694444	0.895349	0.885714	1
	chr6	89203606	CG	0.761194	0.155251	0.904762	0.575758	0.510638	0.783019	0.55102	0.848837	0.756757	0.925926
	chr6	114728170	CG	0.797638	0.463453	0.897839	0.840545	0.733444	0.728601	0.799674	0.818182	0.773154	0.793889
	chr7	3523542	CG	0.921875	0.377778	0.977778	0.951807	0.926829	0.986301	0.971429	0.971014	0.952381	0.969925
	chr7	3523559	CG	0.90625	0.4	0.977778	0.894118	0.785714	0.897436	0.972222	0.887324	0.963855	0.933333
	chr7	3523581	CG	0.680851	0	0.56	0.714286	0.6	0.882353	0.69697	0.860465	0.791667	0.607843
	chr7	12082015	CG	0.80531	0.479167	0.841155	0.785235	0.751152	0.862595	0.841379	0.761317	0.815126	0.865248
	chr7	12093735	CG	0.755556	0.253333	0.771429	0.810811	0.606742	0.790698	0.574074	0.707865	0.863636	0.849057
	chr7	12093743	CG	0.623656	0.21519	0.821918	0.734177	0.582888	0.679245	0.583333	0.569892	0.75	0.654545
	chr7	12093758	CG	0.822917	0.275	0.96	0.9125	0.781915	0.759259	0.640625	0.817204	0.913043	0.883333
	chr7	12098844	CG	0.797909	0.337079	0.860577	0.845794	0.702407	0.755814	0.78125	0.847716	0.885542	0.835294
	chr7	12098851	CG	0.731183	0.4	0.854369	0.86385	0.708972	0.831169	0.861702	0.807107	0.885542	0.875
	chr7	12138818	CG	0.708333	0.362069	1	0.814286	0.819444	0.815789	0.818182	0.854167	0.885714	0.886364
	chr7	12141049	CG	0.755556	0.222222	0.880795	0.815951	0.707921	0.796296	0.659574	0.832061	0.892655	0.840336
	chr7	12335229	CG	0.0357143	0.947368	0.075	0.205882	0.0967742	0.111111	0.153846	0.190476	0.0555556	0.097561
	chr7	12335246	CG	0.142857	1	0.075	0.2	0.16129	0.222222	0.230769	0.047619	0.0555556	0.097561
	chr7	12335249	CG	0.321429	1	0.125	0.257143	0.258065	0.333333	0.461538	0.0714286	0.111111	0.268293
	chr7	12335255	CG	0.142857	0.894737	0.025	0.171429	0.0645161	0.222222	0.153846	0.0238095	0.0833333	0.097561
	chr7	12335257	CG	0.25	1	0.1	0.142857	0.193548	0.222222	0.153846	0	0.0555556	0.146341
	chr7	12335269	CG	0.25	1	0.2	0.205882	0.225806	0.222222	0.538462	0.0714286	0.0833333	0.195122
	chr7	36952382	CG	0.926829	0.62	0.95122	0.927835	0.866667	0.923077	0.974359	0.940678	0.955307	0.962264
	chr7	41623018	CG	0.518519	0.15	0.744186	0.710526	0.494505	0.7	0.551724	0.806452	0.844444	0.694444
	chr7	41623026	CG	0.469136	0.115385	0.767442	0.756757	0.573034	0.55	0.571429	0.666667	0.755556	0.648649
	chr7	44850695	CG	0.95	0.59375	1	0.983051	1	1	1	0.956522	0.972973	1
	chr7	66692538	CG	0.926131	0.505792	0.954717	0.932149	0.853875	0.912023	0.885645	0.910936	0.939024	0.945297
	chr7	66692567	CG	0.72988	0.348178	0.779879	0.790924	0.598524	0.699387	0.810811	0.668865	0.817712	0.789907
	chr7	71935632	CG	0.92	0.291667	1	0.727273	0.764706	0.938462	0.8	0.9	0.785714	0.958333
	chr7	71963172	CG	0.627451	0.0869565	0.727273	0.565217	0.529412	0.565217	0.526316	0.76	0.785714	0.636364
	chr7	71963201	CG	0.739726	0.269231	0.73913	0.75	0.648649	0.591398	0.578947	0.9	0.813559	0.636364
	chr7	93154475	CG	0.808765	0.481481	0.908235	0.896657	0.737705	0.737778	0.841202	0.862302	0.92459	0.894309
	chr7	105875428	CG	0.95122	0.616438	0.966667	0.944134	0.913043	0.913043	0.96748	0.983333	0.981651	0.987179
	chr7	105922349	CG	0.902439	0.268293	0.935484	0.822581	0.776699	0.909091	0.744681	0.924528	0.882353	0.972222
	chr7	105922382	CG	1	0.269231	0.935484	0.806452	0.761905	0.870968	0.791667	0.909091	0.837838	0.972603
	chr7	105922389	CG	0.875	0.278846	0.9	0.806452	0.657143	0.852941	0.75	0.872727	0.891892	0.972973
	chr7	110018046	CG	0.940476	0.55	0.945055	0.91716	0.80137	0.912281	0.917647	0.923977	0.953125	0.946281
	chr7	110034577	CG	0.79661	0.183673	1	0.666667	0.764228	0.625	0.826087	0.846154	0.952381	0.692308
	chr8	9868083	CG	1	0.551282	0.945946	0.983333	0.981481	1	0.962963	0.956522	1	0.941176
	chr8	9868087	CG	1	0.564103	1	0.95	1	1	0.975309	1	0.969231	1
	chr8	10202084	CG	0.727273	0.478261	0.906977	0.869565	0.7875	0.776596	0.953488	0.863636	0.954545	0.914286
	chr8	25756190	CG	0.7	0.4	0.783069	0.76699	0.684524	0.716418	0.807692	0.688073	0.815029	0.791667
	chr8	25756209	CG	0.763636	0.425926	0.910053	0.82439	0.676647	0.723849	0.807692	0.779817	0.865497	0.816901
	chr8	38911525	CG	0.922693	0.536946	0.934114	0.919725	0.822504	0.896341	0.815789	0.88785	0.928087	0.894118
	chr8	44635860	CG	0.834951	0.444444	0.87451	0.885714	0.819048	0.731707	0.876404	0.846154	0.945205	0.914894
	chr8	44635991	CG	0.742515	0.431973	0.776995	0.785882	0.690909	0.766234	0.785256	0.723464	0.772388	0.775862
	chr8	44636784	CG	0.560345	0.168224	0.773585	0.592593	0.455752	0.561404	0.60274	0.621053	0.657895	0.702128
	chr8	56776791	CG	0.715909	0.371429	0.906667	0.880597	0.691589	0.796296	0.753247	0.85	0.86	1
	chr8	56776798	CG	0.789474	0.307692	0.84	0.821918	0.657407	0.860656	0.722892	0.818182	0.854545	0.916667
	chr8	56776819	CG	0.574074	0.128205	0.513158	0.653333	0.385321	0.641791	0.458824	0.590909	0.722222	0.75
	chr8	56821839	CG	0.75	0.175439	0.888889	0.794872	0.705882	0.666667	0.560976	0.744186	0.911765	0.918919
	chr8	56825525	CG	0.8125	0.168675	0.848485	0.792453	0.6	0.8	0.515152	0.686275	0.844828	0.705882
	chr8	61271467	CG	0.956522	0.651007	0.993007	0.963351	0.905028	0.9375	0.941558	0.966667	0.972603	0.976744
	chr8	61271478	CG	0.621891	0.1875	0.852071	0.808696	0.573585	0.682692	0.47079	0.736842	0.718593	0.709924
	chr8	61271556	CG	0.569024	0.171429	0.633178	0.576923	0.430909	0.604396	0.598616	0.528517	0.761553	0.59605
	chr8	61271576	CG	0.831081	0.235714	0.838028	0.771552	0.658802	0.685393	0.696864	0.80916	0.862709	0.836331
	chr8	61271583	CG	0.800676	0.277487	0.831382	0.734783	0.684982	0.636364	0.690141	0.778203	0.852886	0.841727
	chr8	74577021	CG	0.921569	0.6	0.96988	0.953333	0.892977	0.958333	0.913183	0.921296	0.9625	0.962687
	chr8	74599188	CG	0.935065	0.671233	1	0.935065	0.93125	0.953125	0.93	0.967213	1	0.956044
	chr8	74658726	CG	0.904762	0.473684	0.918919	0.903226	0.95122	0.928571	0.865385	0.947368	0.942857	0.964286
	chr8	74658732	CG	0.9375	0.463415	0.918919	0.870968	0.860465	0.87931	0.814815	0.871795	0.857143	0.862069
	chr8	74658740	CG	0.962264	0.522727	0.972973	0.96875	0.926829	0.938462	0.87931	0.974359	0.888889	0.933333
	chr8	74710358	CG	0.968439	0.650246	0.99053	0.962217	0.907583	0.945122	0.954373	0.957938	0.976415	0.98042
	chr8	74736913	CG	0.977273	0.586592	0.986301	1	0.95	1	0.957143	0.977778	0.95122	0.990991
	chr8	74767886	CG	0.843478	0.369048	0.916667	0.852174	0.826087	0.889328	0.81982	0.844037	0.857143	0.932927
	chr8	74767893	CG	0.810345	0.478261	0.961538	1	0.941176	0.920354	0.902174	0.961538	0.92	0.918367
	chr8	99200302	CG	0.919355	0.5	0.919355	0.913793	0.828571	0.869565	0.842105	0.9	0.911111	0.854839
	chr8	99200330	CG	0.664634	0.326531	0.789272	0.800995	0.641148	0.680272	0.776978	0.669492	0.777027	0.669725
	chr8	99200359	CG	0.867347	0.558824	0.959799	0.930556	0.833333	0.862745	0.900826	0.898936	0.932692	1
	chr8	104306865	CG	0.404255	1	0.488372	0.580645	0.490909	0.4	0.555556	0.54	0.597222	0.58
	chr8	110699107	CG	0.688525	0.410714	0.788618	0.7875	0.707317	0.681159	0.759494	0.692308	0.796875	0.748634
	chr8	110751418	CG	0.637037	0.363636	0.81	0.728	0.631206	0.732673	0.661654	0.637037	0.828358	0.735632
	chr8	110758922	CG	0.759777	0.361702	0.891473	0.919463	0.658182	0.66087	0.721854	0.766667	0.859756	0.934783
	chr8	112820540	CHH	0.928571	0	1	0.851852	0.954545	1	0.92	0.947368	0.909091	0.934783
	chr9	13366	CG	0.761905	0.25	0.733333	0.857143	0.716667	0.769231	0.833333	0.866667	0.777778	0.76
	chr9	39623014	CG	0.864407	0.508772	0.952381	0.904762	0.789062	0.842105	0.898058	0.92	0.912752	0.849123
	chr9	39623020	CG	0.831933	0.455752	0.847619	0.838095	0.742188	0.853659	0.888889	0.826667	0.865772	0.807692
	chr9	39623047	CG	0.822581	0.427313	0.819905	0.799043	0.765625	0.821429	0.866029	0.821192	0.875	0.868056
	chr9	45041830	CG	0.847458	0.124224	0.931034	0.929825	0.656863	0.847826	0.488372	0.875	0.848837	0.95
	chr9	45041853	CG	0.622951	0.10625	0.767442	0.745455	0.47	0.595238	0.4125	0.622951	0.639535	0.857143
	chr9	45084654	CG	0.666667	0.214286	0.789474	0.727273	0.615385	0.714286	0.888889	0.609756	0.742857	0.842105
	chr9	65872798	CG	0.75	0.392157	0.8	0.896552	0.674419	0.78458	0.74	0.862069	0.87931	0.857143
	chr9	65872803	CG	0.764706	0.461538	0.902439	0.877193	0.772727	0.823656	0.78	0.84375	0.87931	0.923913
	chr9	65872816	CG	0.687023	0.407407	0.911111	0.85	0.666667	0.800774	0.706897	0.72973	0.932203	0.818182
	chr9	65872818	CG	0.733333	0.471698	0.909091	0.866667	0.734694	0.858527	0.728814	0.810811	0.932203	0.910891
	chr9	65872940	CG	0.686047	0.193548	0.913043	0.5	0.571429	0.747475	0.518519	0.545455	0.714286	0.72973
	chr9	65873083	CG	0.9	0.391304	0.848485	0.761905	0.947368	0.946708	0.939394	1	1	0.97619
	chr9	65873086	CG	0.934783	0.521739	0.970588	0.857143	0.904762	0.948678	0.878788	1	0.954545	1
	chr9	65873097	CG	0.926471	0.428571	0.970588	0.952381	0.857143	0.965347	0.848485	1	1	1
	chr9	65873100	CG	0.97037	0.571429	1	0.904762	0.904762	0.963516	0.909091	1	1	1
	chr9	65873117	CG	0.913043	0.533333	0.892857	0.944444	0.785714	0.924419	0.913043	1	0.8125	1
	chr9	65873133	CG	0.898305	0.5	0.9	0.857143	0.864865	0.76	0.92	0.791667	0.916667	0.877193
	chr9	65873259	CG	0.947977	0.617021	1	0.946429	0.923077	0.983359	0.968254	0.9375	0.971429	0.954545
	chr9	65873279	CG	0.968504	0.619048	0.892857	1	0.965517	0.959381	0.958333	0.931034	0.931034	0.948718
	chr9	65873684	CG	0.710526	0.0294118	0.736842	0.526316	0.428571	0.741379	0.490566	0.846154	0.777778	0.744186
	chr9	65873713	CG	0.949153	0.125	0.888889	0.954545	0.8	0.903084	0.882353	0.928571	1	1
	chr9	65873727	CG	0.907895	0.25	1	1	0.952381	0.926316	0.878788	0.928571	1	0.943396
	chr9	65873900	CG	0.89441	0.566038	0.9375	0.955556	0.98	0.942211	0.965517	1	0.963636	0.915254
	chr9	65873902	CG	0.922078	0.528302	1	0.978723	0.961538	0.9225	0.982456	0.935484	0.927273	0.967742
	chr9	65873906	CG	0.954248	0.510204	0.967742	0.957447	0.962264	0.964736	0.962963	1	0.925926	0.983333
	chr9	65873914	CG	0.953488	0.676471	1	0.957746	0.972222	0.947368	0.987013	0.98	0.972603	0.959184
	chr9	65873931	CG	0.929577	0.627119	0.982143	0.952381	0.887324	0.884106	0.914286	0.979167	0.956522	0.977011
	chr9	65873970	CG	0.964602	0.584416	0.992	0.917355	0.848921	0.919598	0.979381	0.925	0.924242	0.991525
	chr9	65873973	CG	0.903226	0.554113	0.936	0.965812	0.827338	0.876847	0.930693	0.974026	0.940741	0.92437
	chr9	67005277	CG	0.77937	0.428571	0.84755	0.872768	0.776978	0.865385	0.837121	0.777108	0.840959	0.927649
	chr9	67005282	CG	0.761494	0.346154	0.830909	0.848552	0.685252	0.769231	0.75	0.716867	0.844156	0.808786
	chr9	84982158	CG	0.614679	0.316456	0.807229	0.696078	0.623932	0.645833	0.761905	0.593023	0.703297	0.728571
	chr9	88598704	CG	0.604167	0.153846	0.75	0.714286	0.608696	0.770992	0.5	0.6875	0.75	0.578947
	chr9	104081029	CG	0.777778	0.259259	0.973684	0.8	0.837838	1	1	1	0.918919	0.851852
	chr9	104081046	CHH	0.037037	0.62963	0	0.0333333	0.027027	0	0	0	0	0
	chr9	104081059	CHH	0.037037	0.62963	0	0	0.0540541	0.1	0	0	0	0
	chrX	30979689	CG	0.674419	0.245283	0.859375	0.7	0.55814	0.727273	0.647059	0.753846	0.779412	0.661017
	chrX	30979709	CG	0.76	0.221311	0.861111	0.891892	0.764151	0.833333	0.772727	0.809524	0.795181	0.816092
	chrX	30979712	CG	0.851064	0.289256	0.901408	0.851351	0.788462	0.795699	0.796875	0.8	0.890244	0.894118
	chrX	84033025	CG	0.874074	0.538462	0.956835	0.953216	0.883721	0.967742	0.968085	0.911392	0.954082	0.955128
	chrX	84033027	CG	0.807407	0.538462	0.877698	0.906433	0.80814	0.83871	0.946809	0.949367	0.887755	0.891026
	chrX	84033049	CG	0.843284	0.545455	0.848921	0.881657	0.818713	0.903226	0.880435	0.897436	0.897436	0.88961
	chrX	89907880	CG	0.831325	0.555556	0.966667	0.909091	0.851852	0.885714	0.884615	1	0.909091	0.909091
	chrX	89968994	CG	0.953668	0.6	0.974304	0.978022	0.977273	0.90991	0.948718	0.968889	0.963051	0.964467
	chrX	89969006	CG	0.9	0.416667	1	0.956522	0.918987	0.954955	0.902439	0.951111	0.928486	0.926396
	chrX	100103706	CG	0.782178	0.421525	0.762452	0.784884	0.693878	0.707317	0.700483	0.726937	0.788079	0.756303
	chrX	100103733	CG	0.794643	0.5	0.94697	0.854054	0.770073	0.795455	0.780992	0.863309	0.928726	0.87395
	chrX	108497680	CG	0.866667	0.2875	0.92	0.9	0.85	0.862069	0.771429	0.975309	0.934783	0.97561
	chrX	108497683	CG	0.897959	0.3	1	0.875	0.85	0.9	0.857143	0.962963	0.891304	0.904762
	chrX	108497695	CG	0.909091	0.134146	0.84	0.852941	0.757576	0.7	0.75	0.8625	0.869565	0.763158
	chrX	108497703	CG	0.767442	0.141026	0.875	0.815789	0.787879	0.576923	0.617647	0.655172	0.755556	0.769231
	chrX	134399627	CG	0.814332	0.516854	0.949367	0.808989	0.842697	0.833333	0.832099	0.901099	0.927928	0.846154
	chr25	1717808	CG	0.871795	0.633333	0.230769	0.867925	0.964286	0.777778	0.882353	0.8	0.977778	0.823529
	chr25	41519632	CG	0.804878	1	0.302326	0.772727	0.882353	1	0.84375	0.8125	0.93617	0.775
	chr28	1894135	CG	0.75	0.72549	0.285714	0.631579	0.611111	0.710843	0.609375	0.764706	0.625	0.810345
	chr28	1894446	CG	0.690476	0.899281	0.35	0.75	0.878788	0.741176	0.708333	0.880597	0.711111	0.883212
	chr28	1894450	CG	0.783333	0.863636	0.230769	0.882353	0.818182	0.861538	1	0.868421	0.636364	0.930435
	chr3	1038329	CG	0.101382	0.0813953	0.666667	0.35	0.3125	0.311475	0.123894	0.387097	0.388889	0.379032
	chr4	41483393	CHH	0.824242	0.994385	0.354167	0.84058	0.741117	0.851485	0.945326	0.676692	0.80791	0.823529
	chr6	17989121	CG	0.206009	0.00665004	0.577778	0.0422535	0.102902	0.229508	0.0195804	0.0991736	0.171717	0.230769
	chr19	18491	CG	0.518717	0.407583	0.58147	1	0.373083	0.533981	0.672646	0.458204	0.653779	0.590604
	chr21	19889152	CG	0.20922	0.162162	0.286432	0.587786	0.172859	0.191919	0.183007	0.174041	0.190476	0.206452
	chr4	41485489	CHH	0.132231	0.12069	0.127451	0.417722	0.0558659	0.119048	0.122807	0.16129	0.0698529	0.134409
	chr10	81676720	CG	0.0344828	0	0	0.0487805	0.710526	0	0	0	0.0384615	0.0208333
	chr10	81676724	CG	0	0	0	0	0.684211	0	0	0	0	0
	chr10	81676726	CG	0	0	0	0	0.72973	0	0.0208333	0	0.0192308	0.0208333
	chr10	81676729	CG	0	0.0588235	0	0.0243902	0.710526	0	0.0208333	0	0.0192308	0
	chr10	81676743	CG	0	0	0.0285714	0	0.631579	0	0	0	0	0.0208333
	chr10	81676745	CG	0.0344828	0.0882353	0	0.0487805	0.72973	0	0	0	0.0384615	0
	chr18	62521453	CG	0.037037	0.0789474	0.0322581	0.0322581	0.758621	0	0.0652174	0.121212	0.0810811	0.0769231
	chr22	39065337	CG	0.0952381	0	0.0967742	0.155556	0.625	0.1	0.0689655	0.027027	0.219512	0.0625
	chr22	39065338	CG	0.137255	0.04	0	0.117647	0.614035	0.0666667	0.113636	0.0208333	0.118644	0.0961538
	chr22	39065339	CG	0.0714286	0	0	0.133333	0.625	0.1	0.137931	0	0.195122	0.104167
	chr22	39065340	CG	0.0961538	0.0555556	0.0204082	0.156863	0.614035	0	0.108696	0.02	0.186441	0.0192308
	chr22	39065342	CG	0.190476	0.0833333	0.0967742	0.0888889	0.7	0.1	0.206897	0	0.195122	0.0416667
	chr22	39065343	CG	0.0961538	0.027027	0.0625	0.215686	0.649123	0	0.0869565	0.06	0.220339	0.0192308
	chr22	39065353	CG	0.142857	0	0.0322581	0.0444444	0.675	0.1	0.137931	0.027027	0.121951	0.0625
	chr22	39065354	CG	0.08	0.0810811	0	0.170213	0.596491	0	0.113636	0.0816327	0.155172	0.0576923
	chr22	39065356	CG	0.0714286	0	0.0967742	0.0666667	0.675	0	0.241379	0.0810811	0.170732	0.0833333
	chr22	39065357	CG	0.0769231	0.027027	0	0.137255	0.62069	0.0666667	0.108696	0	0.169492	0.0769231
	chr22	39065363	CG	0	0.0833333	0	0.0444444	0.55	0	0.137931	0	0.0731707	0
	chr22	39065364	CG	0.0576923	0	0.0204082	0.0392157	0.551724	0.0666667	0.0217391	0	0.0508475	0
	chr22	39065369	CG	0	0	0	0.0222222	0.65	0	0.0714286	0.0277778	0.097561	0.0416667
	chr22	39065370	CG	0.0961538	0	0	0.0392157	0.637931	0	0.173913	0	0.0847458	0.0192308
	chr25	39515563	CG	0.12766	0.113924	0.0666667	0.0833333	0.545455	0	0.0517241	0.025	0.0588235	0.0930233
	chr5	117826170	CG	0.886364	0.842857	0.75	0.8	0.209302	0.769231	0.803571	0.791667	0.924528	0.8
	chr5	117826183	CG	0.931818	0.9	0.75	0.892857	0.285714	1	0.875	0.914894	0.849057	0.866667
	chr5	117826203	CG	0.976744	0.942857	0.861111	0.892857	0.333333	1	0.803571	0.875	0.792453	0.888889
	chr5	117826209	CG	0.95122	0.955882	0.861111	0.964286	0.214286	1	0.910714	0.9375	0.924528	0.888889
	chr1	5262476	CG	0.222222	0.277778	0.27027	0.159091	0.204082	1	0.291667	0.535714	0.307692	0.09375
	chr1	45144960	CG	0.533333	0.54902	0.830189	0.746914	0.608939	0.23125	0.761468	0.75	0.655172	0.716738
	chr1	124948694	CHH	0.571429	0.727273	0.722222	0.631579	0.622222	0.162791	0.756757	0.931034	0.535714	0.59375
	chr1	144131319	CG	0.873874	0.728814	0.893939	0.895028	0.75	0.36	0.888889	0.86014	0.916667	0.990741
	chr10	59479958	CHH	0.00952381	0	0	0	0	0.483871	0	0	0	0
	chr10	59479960	CHG	0.153846	0.0263158	0.0746269	0.0592105	0.0674157	0.639344	0.0248963	0.032967	0.0348432	0.103774
	chr10	77828358	CHH	0.5625	0.615385	0.485714	0.315789	0.434783	1	0.545455	0.421053	0.5	0.333333
	chr11	27306182	CG	0.908451	0.775	0.873239	0.971831	0.863501	0.483333	0.87037	0.887097	0.971098	0.934783
	chr11	80526694	CHH	0.0571429	0	0	0.0526316	0.0714286	0.706731	0.125	0	0	0.047619
	chr11	97756323	CHH	0.00537634	0	0	0	0	0.344444	0	0	0	0
	chr11	106718512	CG	0.027027	0.0151515	0.0333333	0.0243902	0	0.454545	0	0	0.0232558	0.0238095
	chr12	80717095	CHH	0.948718	0.984848	1	0.982143	1	0.533333	1	0.972973	1	0.980392
	chr13	48996290	CHH	0.0434783	0.0142857	0.0769231	0.0333333	0	0.465116	0.0588235	0.0348837	0.0140845	0.0769231
	chr13	49019649	CHH	0.478723	0.282609	0.0795455	0.151515	0.0869565	0.867925	0.38806	0.037037	0.194805	0.103175
	chr14	63533863	CHH	0	0	0	0	0	0.333333	0	0	0	0
	chr15	26579225	CG	0.442308	0.596748	0.647059	0.72407	0.416667	0.0931373	0.416667	0.553571	0.782609	0.694301
	chr16	36587114	CHH	0.490127	0.11522	0.15873	0.229358	0.185012	0.826604	0.142668	0.267442	0.0273523	0.11588
	chr20	14758233	CHH	0.934783	0.983193	0.875	0.896552	1	0.481481	0.969466	0.871795	1	0.963855
	chr21	7965841	CHH	0.956522	0.963636	1	0.976744	1	0.25	1	0.939394	0.933333	1
	chr21	58541497	CG	1	1	0.964286	1	1	0.454545	0.982143	1	1	0.966667
	chr22	37932866	CG	0.768707	0.789474	0.75	0.840909	0.777778	0.148148	0.828947	0.818182	0.785714	0.805556
	chr22	37932872	CG	0.145695	0.0676692	0.1	0.0869565	0.0277778	0.8	0.0794702	0	0.119048	0.101852
	chr22	37932881	CHH	0.862319	0.931034	0.75	0.953488	0.971014	0.156863	0.945205	1	0.925	0.920792
	chr22	56796583	CHH	0.962963	1	0.964286	0.974359	0.961538	0.25	0.974359	0.9375	0.862069	0.935484
	chr23	50929173	CHH	1	1	1	1	1	0.4	1	1	0.948718	0.942857
	chr24	42021783	CG	0.0344828	0.02	0.0227273	0.0208333	0	0.5	0	0.0444444	0.0425532	0.0277778
	chr24	42021792	CG	0.0344828	0	0	0.0416667	0.0384615	0.5	0.0208333	0.0222222	0.0212766	0
	chr24	42021795	CG	0	0	0.0227273	0.0416667	0	0.5	0.0208333	0.0222222	0.0212766	0.0277778
	chr25	2102830	CHG	0.904762	0.9375	0.95	0.96	0.875	0.222222	0.961538	0.961538	1	0.967742
	chr26	40478041	CG	0.73913	0.934959	0.916667	0.6875	0.796296	0.176471	0.875969	0.919355	0.901961	0.702703
	chr26	40478053	CHH	0.755556	0.903226	0.916667	0.653061	0.781818	0.172414	0.854962	0.890625	0.893204	0.666667
	chr26	40478055	CG	0.863636	0.641667	0.833333	0.673913	0.666667	0.2375	0.846154	0.836066	0.861386	0.736842
	chr26	40882687	CG	0.944444	0.818182	1	0.96875	1	0.363636	0.92	0.926829	0.96	1
	chr27	37615897	CHG	0.217822	0.104167	0.0658683	0.0858896	0.0529412	0.615942	0.236025	0.0594406	0.0508021	0.0318471
	chr28	35076981	CG	0.0222222	0.0133333	0	0	0	0.5	0	0	0	0.102041
	chr28	35076985	CG	0.136364	0.027027	0.0384615	0.127273	0.0857143	0.666667	0.0533333	0.037037	0.0555556	0.0652174
	chr28	39319462	CG	0.948718	1	1	0.992647	0.974026	0.526316	1	0.962264	0.991304	0.866667
	chr29	19421871	CG	0.545045	0.306647	0.570201	0.498246	0.353301	1	0.518621	0.453097	0.607372	0.5
	chr29	19431789	CG	0.0890052	0.102273	0.0814815	0.0535714	0.057377	0.5	0.0672269	0.0478088	0.0971429	0.166667
	chr29	19432051	CHG	1	1	1	1	1	0.428571	1	1	1	1
	chr29	19443946	CG	0.171233	0.1875	0.116959	0.0837696	0.147541	0.511628	0.0820896	0.123457	0.142857	0.183099
	chr29	19447770	CHH	0.0793651	0.0882353	0.0148148	0.00961538	0.0241935	0.445312	0.0657895	0.0277778	0.0612245	0.0212766
	chr29	50646151	CHH	1	0.981818	0.974359	1	1	0.6	1	1	1	0.944444
	chr3	692969	CG	0.0444444	0.0769231	0	0.0212766	0	0.402062	0	0.0357143	0	0
	chr3	55619039	CHH	0.967742	1	1	0.958333	1	0.5	0.983051	1	0.979167	0.948718
	chr3	82790168	CG	0.577778	0.602564	0.6	0.526316	0.633028	1	0.678161	0.641509	0.516129	0.615385
	chr3	82836829	CG	0.11811	0.0645161	0.114865	0.147059	0.0425532	0.535433	0.0634921	0.142857	0.0647482	0.234234
	chr4	27706087	CG	0.106667	0.0465116	0.111111	0.111111	0.0774194	0.48	0.0591398	0.0923077	0.0615385	0.0428571
	chr4	41483160	CG	0.949275	0.918367	0.975207	0.960526	0.965066	0.65625	0.974359	0.982456	0.986928	0.958084
	chr4	41492543	CG	0.139535	0.0322581	0.0714286	0.190476	0.0826087	0.481481	0.126582	0.108108	0.121622	0.0921053
	chr4	41740907	CG	0	0.0102041	0.0163934	0.0365854	0.0151515	0.393939	0.0454545	0.0833333	0.030303	0.0526316
	chr4	95952649	CG	0.30303	0.307692	0.428571	0.369048	0.260274	0.904762	0.423077	0.405405	0.428571	0.333333
	chr4	98716446	CG	0.68254	0.555556	0.930233	0.888158	0.666667	0.257143	0.788136	0.8125	0.724638	0.942529
	chr4	98754114	CHH	0.111111	0	0	0	0.015625	0.413333	0.0576923	0	0.0533333	0.0144928
	chr4	98754132	CG	0.9	0.941176	1	0.976471	0.942857	0.608247	0.964912	0.958333	0.927711	1
	chr4	98763849	CG	0.84507	0.777778	0.96	0.883117	0.842105	0.457143	0.943396	0.88	0.984375	0.94186
	chr5	109986014	CHH	0.880952	1	0.967742	0.962264	0.972222	0.4	0.928571	0.909091	0.975	0.978261
	chr5	120969902	CG	0.717391	0.931034	0.471429	0.7	0.706897	0.0833333	0.765957	0.626506	0.647059	0.51087
	chr5	120969906	CHH	0.717391	0.931034	0.471429	0.7	0.706897	0.0833333	0.765957	0.626506	0.647059	0.51087
	chr6	45737551	CG	0.445946	0.427966	0.676101	0.692935	0.579381	0.135922	0.677165	0.653302	0.798387	0.647059
	chr6	45737559	CG	0.467018	0.453782	0.698113	0.728997	0.54918	0.120482	0.700787	0.695755	0.830918	0.617647
	chr6	88825246	CHH	0.772727	0.862069	0.956522	0.981481	0.956522	0.3	0.969697	0.9	0.88	0.852941
	chr6	89206125	CHG	0.75	0.891892	0.964286	0.935484	0.807692	0.133333	0.93617	1	1	1
	chr7	12399834	CG	0.53125	0.15	0.424242	0.388889	0.2	1	0.358491	0.34375	0.512821	0.451613
	chr7	66692525	CG	0.175676	0.136364	0.0833333	0.106383	0.0578512	0.568627	0.129032	0.141026	0.0744681	0.0735294
	chr8	10202072	CG	0.568421	0.761905	0.953488	0.927536	0.75641	0.181818	0.904762	0.818182	1	0.927536
	chr8	10202086	CHH	0.173469	0	0	0	0	0.536842	0.0232558	0	0	0.0142857
	chr8	11956009	CHH	0.047619	0	0	0.0526316	0	0.653846	0	0	0	0.05
	chrX	18984604	CHH	0.918367	0.965517	1	1	1	0.285714	1	0.888889	0.875	0.9375
	chrX	135833231	CG	0.13253	0.107143	0.0714286	0.103448	0.0684211	0.468085	0.0943396	0.0740741	0.141176	0.130435
	chr20	14758240	CHG	0.408163	0.613445	0.59375	0.534483	0.581395	0.346154	1	0.315789	0.511364	0.60241
	chr25	32367431	CHG	0.441989	0.207792	0.495495	0.5	0.310811	0.347561	1	0.253968	0.647541	0.101852
	chr29	19443584	CG	0.553846	0.333333	0.636364	0.76	0.56	0.505376	0.0833333	0.36	0.637931	0.544554
	chr3	1028973	CG	0.482143	0.111111	0.454545	0.5	0.5	0.348485	0.928571	0.55	0.5	0.608696
	chr7	31762639	CG	0.204082	0.123077	0.288889	0.273256	0.274725	0.294964	0.785714	0.155172	0.36	0.038961
	chr11	105652127	CG	0.666667	0.805556	0.645833	0.641509	0.396552	0.434783	0.447368	0	0.465517	0.735849
	chr13	48991647	CG	0.621951	0.666667	0.857143	0.666667	0.75	0.729469	0.8	0.25	0.611111	0.742857
	chr13	82996476	CHH	0.6875	0.875	0.825	0.625	0.954545	0.846154	0.906977	0.0344828	0.5	0.906977
	chr6	45742093	CHG	0.183099	0.333333	0.213235	0.222222	0.141667	0.105263	0.195402	0.875	0.352941	0.314286
	chr8	44636014	CG	0.629393	0.358362	0.687805	0.741772	0.494737	0.664336	0.657895	0.995575	0.7393	0.630631
	chr9	84983523	CG	0.357759	0.24	0.423208	0.451765	0.324415	0.392405	0.408451	0.875912	0.453333	0.550562
	chr11	65325795	CG	0.553571	0.555556	0.5	0.555556	0.4375	0.530864	0.6	0.5625	1	0.578947
	chr11	88168527	CG	0.542857	0.30303	0.1875	0.395349	0.0294118	0.3	0.413793	0.142857	1	0.225806
	chr11	101128519	CG	0.9375	0.913043	0.866667	0.647059	1	0.75	0.846154	0.857143	0.23913	0.9375
	chr11	101128528	CG	0.777778	0.958333	0.8	0.764706	1	1	1	0.71875	0.102564	0.857143
	chr11	101128529	CG	0.9375	1	0.888889	0.676471	0.933333	0.875	0.846154	0.875	0.152174	0.918367
	chr11	101128532	CG	0.592593	1	0.666667	0.647059	0.961538	0.769231	0.875	0.6875	0.025641	0.705882
	chr11	101128533	CG	0.604167	0.956522	0.533333	0.617647	0.844444	0.5	0.846154	0.660714	0.0869565	0.714286
	chr11	101128534	CG	0.740741	0.833333	0.6	0.735294	1	0.846154	0.9375	0.84375	0.0512821	0.628571
	chr11	101128535	CG	0.916667	0.956522	0.755556	0.647059	0.933333	0.8125	0.923077	0.660714	0.108696	0.755102
	chr11	101128549	CG	0.571429	0.857143	0.386364	0.545455	0.75	0.533333	0.75	0.54717	0.0666667	0.5
	chr11	103931511	CG	0.925926	0.903226	0.586207	0.612903	0.948718	0.888889	0.65	1	0.0555556	0.72973
	chr13	49020904	CHG	0.145161	0.141509	0.118644	0.0673401	0.266949	0.279851	0.233227	0.168103	0.662791	0.0526316
	chr16	70917952	CG	0.655172	0.722222	0.714286	0.521739	0.8	0.875	0.434783	0.939394	0	0.814815
	chr16	70917961	CG	0.551724	0.666667	0.6	0.478261	0.68	0.625	0.478261	0.757576	0	0.62963
	chr17	67454895	CG	0.709677	0.813559	0.785714	0.642857	0.851852	0.75	0.701493	0.857143	0.129032	0.828571
	chr18	62616269	CG	0.794118	0.7625	0.777778	0.703704	0.902439	1	0.47619	0.875	0.0169492	0.95
	chr18	62616277	CG	0.823529	0.8	0.822222	0.648148	0.926829	1	0.428571	0.925	0.0350877	0.85
	chr18	62616293	CG	0.647059	0.775	0.733333	0.62963	0.902439	0.923077	0.444444	0.925	0.0338983	0.875
	chr18	62616298	CG	0.735294	0.8	0.688889	0.648148	0.926829	0.692308	0.47619	0.925	0	0.875
	chr19	51542652	CG	0.104478	0.0344828	0.047619	0.196078	0.0625	0.0769231	0.0512821	0	0.530612	0
	chr19	51542661	CG	0.164179	0.0689655	0.0487805	0.176471	0.0416667	0.0769231	0.025641	0.0181818	0.612245	0.0612245
	chr25	3645848	CG	0.214286	0.431034	0.0232558	0.272727	0.222222	0.3	0.22449	0.170732	0.969697	0
	chr25	3645855	CG	0.0714286	0.465517	0.0465116	0.272727	0.346154	0.4	0.285714	0.225	0.939394	0
	chr25	3645861	CG	0.0714286	0.482759	0.0232558	0.255814	0.222222	0.4	0.367347	0.292683	0.969697	0.0357143
	chr29	44484493	CG	0.892857	0.846154	0.833333	0.586207	0.862069	1	0.807692	0.875	0	0.75
	chr29	44484494	CG	0.807692	0.684211	0.733333	0.514286	0.833333	0.769231	0.833333	0.854167	0	0.652174
	chr29	44484499	CG	0.821429	0.766667	0.866667	0.551724	0.827586	1	0.846154	1	0.0263158	0.59375
	chr29	44484500	CG	0.769231	0.736842	0.7	0.542857	0.833333	0.692308	0.774194	0.875	0	0.711111
	chr29	44484502	CG	0.892857	0.733333	0.866667	0.551724	0.862069	1	0.807692	0.90625	0	0.71875
	chr29	44484503	CG	0.846154	0.631579	0.733333	0.514286	0.733333	0.769231	0.806452	0.854167	0	0.73913
	chr29	44484512	CG	0.892857	0.766667	0.866667	0.586207	0.827586	1	0.807692	0.9375	0.0263158	0.75
	chr29	44484513	CG	0.769231	0.736842	0.7	0.542857	0.8	0.769231	0.806452	0.854167	0	0.782609
	chr29	44484523	CG	0.857143	0.7	0.8	0.571429	0.827586	1	0.769231	0.967742	0	0.75
	chr29	44484543	CG	0.705882	0.527273	0.794872	0.396226	0.842105	0.764706	0.542169	0.930233	0	0.702703
	chr29	44484563	CG	0.617647	0.518519	0.769231	0.377358	0.842105	0.8	0.542169	0.930233	0	0.675676
	chr4	30455	CG	0.647399	0.504425	0.70068	0.71345	0.513208	0.643836	0.72449	0.71875	1	0.625899
	chr4	69357638	CG	0.472222	0.163934	0.192308	0.557692	0.025641	0	0.413043	0.025	0.962963	0.311111
	chr4	69357640	CG	0.432432	0.133333	0.192308	0.403846	0.0769231	0	0.422222	0.025	0.925926	0.266667
	chr4	69357641	CG	0.261905	0.0882353	0.178571	0.483871	0.0512821	0.0526316	0.416667	0.0588235	0.916667	0.14
	chr4	69357645	CG	0.486486	0.133333	0.153846	0.442308	0.102564	0	0.444444	0	0.962963	0.311111
	chr4	69357646	CG	0.414634	0.102941	0.214286	0.5	0.0810811	0.05	0.45	0	0.916667	0.26
	chr4	69357648	CG	0.428571	0.102941	0.178571	0.451613	0.025641	0.05	0.4	0	0.875	0.22
	chr4	69357655	CG	0.5	0.117647	0.285714	0.548387	0.025641	0.05	0.433333	0	1	0.34
	chr4	69357661	CG	0.714286	0.147059	0.392857	0.612903	0.0769231	0.05	0.433333	0	1	0.38
	chr4	69357672	CG	0.414634	0.134328	0.222222	0.566667	0.108108	0.0526316	0.423729	0.0606061	1	0.306122
	chr4	115058009	CG	0.190476	0.631579	0.162791	0.45098	0.113636	0.0833333	0.7	0	1	0.097561
	chr6	118176475	CG	0.571429	0.542857	0.647059	0.488889	0.702703	0.5	0.392857	0.566667	0	0.275
	chr6	118176480	CG	0.714286	0.428571	0.705882	0.533333	0.666667	0.6	0.392857	0.833333	0	0.275
	chr6	118176482	CG	0.714286	0.485714	0.676471	0.488889	0.594595	0.6	0.392857	0.433333	0	0.375
	chr6	118176499	CG	0.5	0.514286	0.411765	0.422222	0.72973	0.4	0.428571	0.533333	0	0.275
	chr6	118176503	CG	0.785714	0.352941	0.617647	0.422222	0.805556	0.5	0.392857	0.4	0	0.282051
	chr7	31761635	CG	0.231884	0.212121	0.348837	0.333333	0.114286	0.217054	0.097561	0.103448	0.666667	0.0967742

## Sheet: Table S8
	Table S8 Tissue-specific different methylated CpG island information
	Chr	Start	End	Methylation level
				BGA13	BGA14	BGA19	BGA22	BGA47	BGA60	BGA62	BGA81	BGA135	BGA173
	chr1	147002453	147003177	0.609524	0.322463	0.889445	0.917007	0.990416	0.923563	0.915228	0.966057	0.960496	0.945096
	chr14	2235236	2236506	0.680092	0.132776	0.24938	0.198366	0.315707	0.1375	0.0241993	0.104147	0.256168	0.269127
	chr23	51288562	51289498	0.429654	0.969531	0.940795	0.950149	0.968738	0.94045	0.940975	0.96638	0.968566	0.931301
	chr24	57831482	57831830	0.372467	0.02951	0.0105519	0.0161376	0.0547822	0	0.0236157	0.0112951	0.0126045	0.0210297
	chr24	57899237	57900386	0.373577	0.859349	0.941256	0.972858	0.956856	0.957209	0.96954	0.923551	0.926395	0.939853
	chr7	18403410	18403715	0.595714	0.985027	0.940961	0.953404	0.968067	0.947222	0.935819	0.958614	0.967232	0.945024
	chr9	105515148	105517924	0.369784	0.0291038	0.02082	0.0342411	0.0365735	0.0362659	0.0248995	0.015859	0.0161384	0.0238419
	chr1	147002453	147003177	0.609524	0.322463	0.889445	0.917007	0.990416	0.923563	0.915228	0.966057	0.960496	0.945096
	chr1	155753784	155754344	0.94163	0.63733	0.969585	0.967263	0.9782	0.980519	0.972556	0.967026	0.976352	0.966852
	chr1	155801628	155802242	0.979798	0.674799	0.973649	0.979014	0.989693	1	0.98528	0.979984	0.990278	0.969907
	chr10	101083295	101083550	0.96	0.382353	0.940998	0.959615	0.966667	0.944444	0.980833	0.942857	0.916298	0.905102
	chr10	103185090	103186871	0.965976	0.620879	0.96362	0.968878	0.974206	0.960938	0.958977	0.961356	0.987635	0.986882
	chr11	4021772	4022992	0.879607	0.558098	0.934867	0.924113	0.928192	0.909681	0.923168	0.923668	0.930879	0.908964
	chr11	107304362	107307481	0.738633	0.454122	0.815496	0.816839	0.752244	0.708539	0.809595	0.763571	0.860775	0.573211
	chr12	35931984	35933501	0.939394	0.577652	0.88109	0.9625	0.991667	0.935185	0.977013	0.942598	0.987705	0.973684
	chr12	36076587	36077033	0.937591	0.607684	0.960414	0.962105	0.977741	0.989583	0.994118	0.948374	0.983114	0.958922
	chr12	56443567	56444700	0.959603	0.569726	0.99398	0.951505	0.98114	0.838889	0.970252	0.962422	0.990593	0.985595
	chr12	70241112	70241591	0.666228	0.338889	0.884296	0.83625	0.683148	0.652819	0.744841	0.705276	0.808348	0.860431
	chr12	90148606	90149529	0.82946	0.429458	0.822791	0.797627	0.861828	0.903176	0.866091	0.793044	0.81568	0.845392
	chr13	79172968	79173238	0.0298001	0.58496	0.0276778	0.111955	0.0212445	0	0.275542	0.0404086	0.197574	0.033301
	chr13	81855156	81856816	0.887834	0.496753	0.954552	0.968639	0.983333	0.931797	0.970578	0.968467	0.955007	0.959058
	chr13	83053325	83054296	0.96375	0.571765	0.906643	0.962327	0.92473	0.899343	0.942917	0.909324	0.971732	0.951181
	chr13	83629346	83629743	0.973525	0.616236	0.970678	0.961869	0.968174	0.926705	0.927429	0.948307	0.953665	0.938776
	chr14	57047	58178	0.799963	0.337452	0.666667	0.645017	0.661376	0.812677	0.66685	0.640553	0.632653	0.757716
	chr14	403983	406404	0.665198	0.342277	0.834734	0.720599	0.642352	0.669743	0.950078	0.796672	0.783713	0.816652
	chr14	498590	500055	0.773672	0.462587	0.868687	0.839536	0.760147	0.806475	0.806504	0.787216	0.9043	0.841119
	chr14	576419	577497	0.7414	0.409785	0.797952	0.726417	0.678261	0.772426	0.814212	0.703954	0.803527	0.727249
	chr14	582827	583438	0.814681	0.398016	0.88687	0.845259	0.851367	0.801366	0.888341	0.764744	0.915497	0.886365
	chr14	2253304	2254836	0.945536	0.555232	0.933748	0.931992	0.946875	0.939909	0.968349	0.87447	0.974141	0.964962
	chr15	77535081	77536018	0.941448	0.637897	0.979526	0.935532	0.936915	0.888933	0.900297	0.934791	0.94355	0.944754
	chr16	45896738	45897133	0.957708	0.469524	0.940196	0.984264	0.976052	0.969318	0.961818	0.97069	0.956165	0.95769
	chr16	81155846	81156574	0.668291	0.415012	0.690015	0.834606	0.86815	0.812491	0.863495	0.707849	0.776261	0.897713
	chr16	81412691	81413918	0.952353	0.604656	0.889711	0.930711	0.917193	0.880357	0.931811	0.922187	0.994087	0.814478
	chr17	12740577	12741639	0.927911	0.626721	0.969164	0.960888	0.975076	0.948611	0.936483	0.94294	0.960035	0.969713
	chr17	67413586	67416075	0.936508	0.329759	0.915441	0.981366	0.982857	0.911111	0.952381	0.963134	0.97619	0.930876
	chr17	70532928	70534088	0.806444	0.444322	0.784522	0.762809	0.834267	0.923457	0.803461	0.696644	0.835251	0.64578
	chr18	25984743	25986536	0.902525	0.598077	0.903902	0.903011	0.941306	0.892992	0.899652	0.907362	0.965837	0.950255
	chr18	48140595	48142102	0.957789	0.430762	0.928637	0.965094	0.964787	0.9	0.967262	0.892693	0.950128	0.971658
	chr18	62386929	62389887	0.969406	0.406061	0.902834	0.986442	0.950216	0	0.935065	0.925788	0.98125	0.854787
	chr18	62405851	62408570	0.584194	0.0952381	0.500151	0.538537	0.441674	0.797761	0.366117	0.416163	0.561987	0.499622
	chr18	63686481	63691514	0.764164	0.243763	0.737875	0.838164	0.677463	0.632116	0.903252	0.504549	0.951952	0.791858
	chr18	63729036	63729364	0.956262	0.624963	0.954897	0.968684	0.965955	0.939386	0.98162	0.978795	0.984465	0.981818
	chr18	65901647	65903286	0.951099	0.430195	0.953439	0.940163	0.966339	0.950725	0.965278	0.958584	0.964888	0.916594
	chr19	5746696	5747449	0.956592	0.681083	0.986458	0.984691	0.971257	1	0.963367	0.97964	0.983781	0.971165
	chr2	100306614	100307139	0.950868	0.515998	0.978175	0.929593	0.952951	0.962963	0.943215	0.914048	0.972842	0.970674
	chr2	124768171	124768433	0.940719	0.616522	0.94893	0.952944	0.898671	0.936188	0.918445	0.94653	0.961979	0.946569
	chr2	136167832	136170347	0.949314	0.564346	0.879454	0.933045	0.953341	1	0.939783	0.9129	0.975308	0.927579
	chr2	136210060	136210641	0.875097	0.407731	0.978991	0.943687	0.981399	0.9498	0.973377	0.900928	0.969066	0.968963
	chr20	4120575	4120958	0.870935	0.589355	0.874349	0.88812	0.887006	0.973452	0.953365	0.93114	0.978198	0.720609
[truncated: 82 more rows]

## Sheet: Table S9
	Table S9 Primers used for validation of RRBS results
[truncated: 9 more rows]
